# Supplementary material for: ZFP36 inhibits the pro‐apoptotic effects of transforming growth factor β1 on mitral valve interstitial cells via the GTP‐binding protein 6 pathway in mitral valve prolapse
Source: Exp Physiol. 2025 Nov 10;111(3):700–13. doi: 10.1113/EP092930 (PMC12949098; doi:10.1113/EP092930)
Supplement: Supplementary file 1 — Supplemental Table S1: Sequence of GTP‐binding protein 6 siRNA and ZFP36 plasmid. [file EPH-111-700-s002.xlsx]

## Sheet: Sheet1
Name	Sequence
GTP-binding protein 6 sense	GCCGACGUCAAGGUCAUCAUATT
GTP-binding protein 6 anti-sense	UAUGAUGACCUUGACGUCGGCTT
ZFP36 plasmid	AAGCTTATGGATCTCACCGCCATCTACGAGAGCCTCCTGTCGCTGAGCCCTGACCTGCCATCCTCCGACCACGGAGAGACTGAGTCCAGCCCGGGCTGGGCCACCGCGGGACTGTGGAGCCTCAACTCATCCGATTCCAGCCCGGCTGGGGTCGCTGCCCGCCTACCTGGTCGCTCCACCAGCTTGGTGGAAGGTCGCAGCTGCGGCTGGGTGCCCCCACCCCCAGGCTTTGCACCCTTGGCTCCCCGCCCAGGCCCTGAACTGTCGCCCTCACCCACCTCGCCAACTTCGACCCCCACCACCTCCTCCCGCTACAAGACTGAGTTATGTCGGACTTTCTCAGAGAGCGGGCGCTGCCGCTATGGGGCCAAGTGCCAGTTTGCCCATGGCCTGGGCGAG…
