# Supplementary material for: ZFP36 inhibits the pro‐apoptotic effects of transforming growth factor β1 on mitral valve interstitial cells via the GTP‐binding protein 6 pathway in mitral valve prolapse
Source: Exp Physiol. 2025 Nov 10;111(3):700–13. doi: 10.1113/EP092930 (PMC12949098; doi:10.1113/EP092930)
Supplement: Supplementary file 2 — Supplemental Table S2: 48 differentially expressed genes between ZT and T group. [file EPH-111-700-s003.xlsx]

## Sheet: Supplemental Table 2
Gene	ZT1	ZT2	ZT3	T1	T2	T3	logFC	logCPM	PValue	FDR	GeneInfo	GeneName	GO	KEGG	NR
ENSSSCG00000034570	521.48	492.61	433.58	70.47	94.61	104.47	2.41763	7.19922	3.87208e-93	4.33596e-89	6:84852791-84857982:-	IFI6	113;GO:0001836,biological_process release of cytochrome c from mitochondria;GO:0002376,biological_process immune system process;GO:0003254,biological_process regulation of membrane depolarization;GO:0005575,cellular_component cellular_component;GO:0005622,cellular_component intracellular;GO:0005623,cellular_component cell;GO:0005737,cellular_component cytoplasm;GO:0005739,cellular_component mitoc…	NA	XP_020951317.1 interferon alpha-inducible protein 6 [Sus scrofa]
ENSSSCG00000035297	219.07	216.02	185.23	52.04	55.36	68.03	1.81346	6.93288	5.22081e-76	2.92313e-72	7:115356518-115363069:+	ISG12A	NA	NA	NP_001185850.1 uncharacterized protein LOC100153902 [Sus scrofa]
ENSSSCG00000036383	30.21	31.64	27.58	12.11	16.17	14	1.07164	5.19245	1.98757e-21	7.41893e-18	12:3212431-3222711:+	LGALS3BP	58;GO:0002576,biological_process platelet degranulation;GO:0003674,molecular_function molecular_function;GO:0005044,molecular_function scavenger receptor activity;GO:0005575,cellular_component cellular_component;GO:0005576,cellular_component extracellular region;GO:0005615,cellular_component extracellular space;GO:0005622,cellular_component intracellular;GO:0005623,cellular_component cell;GO:0005…	NA	XP_020922175.1 LOW QUALITY PROTEIN: galectin-3-binding protein [Sus scrofa]
ENSSSCG00000011630	26.87	24.91	25.76	11.16	10.2	13.74	1.13468	4.31888	2.80512e-20	7.85293e-17	13:73772391-73777805:+	ACKR4	48;GO:0001637,molecular_function G protein-coupled chemoattractant receptor activity;GO:0001653,molecular_function peptide receptor activity;GO:0002376,biological_process immune system process;GO:0003674,molecular_function molecular_function;GO:0004888,molecular_function transmembrane signaling receptor activity;GO:0004896,molecular_function cytokine receptor activity;GO:0004930,molecular_functio…	ACKR4, CCRL1, CCR11; atypical chemokine receptor 4; K04186	NP_001090899.1 atypical chemokine receptor 4 [Sus scrofa]
ENSSSCG00000033453	50.49	56.44	42.17	18.89	23.22	22.91	1.18833	4.51901	3.92403e-18	8.78825e-15	2:60305251-60309936:+	BST2	215;GO:0000323,cellular_component lytic vacuole;GO:0001558,biological_process regulation of cell growth;GO:0001775,biological_process cell activation;GO:0001817,biological_process regulation of cytokine production;GO:0001818,biological_process negative regulation of cytokine production;GO:0002252,biological_process immune effector process;GO:0002263,biological_process cell activation involved in …	BST2, CD317; bone marrow stromal cell antigen 2; K06731	NP_001155227.1 bone marrow stromal antigen 2 [Sus scrofa]
ENSSSCG00000021712	9.49	9.88	7.78	4.25	4.46	3.97	1.0824	4.36215	5.83348e-17	9.3319e-14	8:130594938-130665145:-	HERC6	63;GO:0000209,biological_process protein polyubiquitination;GO:0002244,biological_process hematopoietic progenitor cell differentiation;GO:0002376,biological_process immune system process;GO:0002520,biological_process immune system development;GO:0003674,molecular_function molecular_function;GO:0003824,molecular_function catalytic activity;GO:0004842,molecular_function ubiquitin-protein transfera…	NA	XP_020956419.1 probable E3 ubiquitin-protein ligase HERC6 isoform X2 [Sus scrofa]; XP_020956423.1 probable E3 ubiquitin-protein ligase HERC6 isoform X6 [Sus scrofa]
ENSSSCG00000040575	44.46	48.19	32.27	14.41	22.5	14.4	1.2716	3.89762	1.71601e-10	1.28106e-07	6:63363172-63364208:+	ISG15	171;GO:0000731,biological_process DNA synthesis involved in DNA repair;GO:0001817,biological_process regulation of cytokine production;GO:0001818,biological_process negative regulation of cytokine production;GO:0002252,biological_process immune effector process;GO:0002376,biological_process immune system process;GO:0002682,biological_process regulation of immune system process;GO:0002684,biologic…	ISG15; ubiquitin cross-reactive protein; K12159; UBC; ubiquitin C; K08770	NP_001121941.2 ubiquitin-like protein ISG15 [Sus scrofa]
ENSSSCG00000017886	1.4	1.9	1.5	0.75	0.55	0.43	1.42729	1.61118	1.36701e-07	6.82447e-05	12:50635904-50728738:-	FBXO39	80;GO:0000151,cellular_component ubiquitin ligase complex;GO:0002376,biological_process immune system process;GO:0005575,cellular_component cellular_component;GO:0005622,cellular_component intracellular;GO:0005623,cellular_component cell;GO:0005634,cellular_component nucleus;GO:0005737,cellular_component cytoplasm;GO:0005739,cellular_component mitochondrion;GO:0005829,cellular_component cytosol;G…	NA	EPY86715.1 hypothetical protein CB1_000301021 [Camelus ferus]; XP_005669196.1 F-box only protein 39 [Sus scrofa]; XP_013836693.2 XIAP-associated factor 1 isoform X1 [Sus scrofa]; XP_013836694.1 XIAP-associated factor 1 isoform X2 [Sus scrofa]
ENSSSCG00000010452	3.02	3.65	4.57	1.32	2.12	1.76	1.11019	3.06781	2.59082e-07	0.000120883	14:101214709-101249501:+	IFIT1	152;GO:0002252,biological_process immune effector process;GO:0002376,biological_process immune system process;GO:0002682,biological_process regulation of immune system process;GO:0002683,biological_process negative regulation of immune system process;GO:0002697,biological_process regulation of immune effector process;GO:0002698,biological_process negative regulation of immune effector process;GO:…	IFIT1; interferon-induced protein with tetratricopeptide repeats 1; K14217	NP_001191324.1 interferon-induced protein with tetratricopeptide repeats 3 [Sus scrofa]; NP_001231292.1 interferon-induced protein with tetratricopeptide repeats 1 [Sus scrofa]
ENSSSCG00000022204	1.12	0.98	0.94	0.42	0.51	0.53	1.04663	2.38276	3.12694e-07	0.000140062	6:63365982-63398311:+	AGRN	453;GO:0000323,cellular_component lytic vacuole;GO:0001523,biological_process retinoid metabolic process;GO:0001932,biological_process regulation of protein phosphorylation;GO:0001934,biological_process positive regulation of protein phosphorylation;GO:0001941,biological_process postsynaptic membrane organization;GO:0002028,biological_process regulation of sodium ion transport;GO:0002162,molecula…	AGRN; agrin; K06254	XP_020950836.1 agrin isoform X1 [Sus scrofa]; XP_020950837.1 agrin isoform X2 [Sus scrofa]
ENSSSCG00000012319	0.55	17.47	5.48	0.81	0.53	0.93	3.35701	3.294	1.51767e-05	0.0039523	AEMK02000254.1:113929-122199:+	ENSSSCG00000012319	NA	NA	XP_020937085.1 melanoma-associated antigen D4 [Sus scrofa]
ENSSSCG00000009240	3.96	3.87	3.26	1.28	1.16	1.34	1.52166	0.43869	2.89251e-05	0.00646827	8:135229597-135279045:+	ENSSSCG00000009240	140;GO:0000323,cellular_component lytic vacuole;GO:0001775,biological_process cell activation;GO:0002252,biological_process immune effector process;GO:0002263,biological_process cell activation involved in immune response;GO:0002274,biological_process myeloid leukocyte activation;GO:0002275,biological_process myeloid cell activation involved in immune response;GO:0002283,biological_process neutro…	NA	XP_003129400.1 placenta-specific gene 8 protein [Sus scrofa]
ENSSSCG00000009426	2.48	3.37	2.83	1.23	1.06	1.8	1.07621	1.60328	5.19724e-05	0.0103926	11:23156330-23198886:+	CCDC122	NA	NA	XP_013836012.1 coiled-coil domain-containing protein 122 isoform X3 [Sus scrofa]; XP_020921278.1 coiled-coil domain-containing protein 122 isoform X1 [Sus scrofa]
ENSSSCG00000037312	3.71	2.54	3.25	1.16	1.78	1.52	1.09812	1.10355	0.000303268	0.0361276	6:88691868-88696057:-	ENSSSCG00000037312	NA	NA	XP_003482061.2 LOW QUALITY PROTEIN: transmembrane protein 234 [Sus scrofa]
ENSSSCG00000008648	1.47	2.08	1.16	0.57	0.8	0.44	1.34914	0.637805	0.000311738	0.0367458	3:128877185-128897847:-	RSAD2	194;GO:0001503,biological_process ossification;GO:0001650,cellular_component fibrillar center;GO:0001775,biological_process cell activation;GO:0001817,biological_process regulation of cytokine production;GO:0001819,biological_process positive regulation of cytokine production;GO:0002252,biological_process immune effector process;GO:0002376,biological_process immune system process;GO:0002520,biolo…	RSAD2; radical S-adenosyl methionine domain-containing protein 2; K15045	AGC96537.1 inflammatory response protein 6 [Sus scrofa]
ENSSSCG00000036305	6.12	8.2	7.96	3.64	1.35	4.11	1.2508	0.487016	0.000763636	0.0678666	6:65255822-65259126:+	SMIM1	NA	NA	XP_020950882.1 small integral membrane protein 1 [Sus scrofa]
ENSSSCG00000036746	4.55	3.07	4.34	2.03	1.31	2.53	1.01516	0.987971	0.00144776	0.102607	12:39783727-39795069:-	RASL10B	36;GO:0001990,biological_process regulation of systemic arterial blood pressure by hormone;GO:0002791,biological_process regulation of peptide secretion;GO:0002793,biological_process positive regulation of peptide secretion;GO:0003008,biological_process system process;GO:0003013,biological_process circulatory system process;GO:0003044,biological_process regulation of systemic arterial blood press…	NA	XP_020923067.1 ras-like protein family member 10B isoform X3 [Sus scrofa]
ENSSSCG00000012076	1.6	2.27	0.85	0.81	0.79	0.08	1.45438	1.28859	0.00329608	0.153996	13:204798629-204831957:+	MX2	150;GO:0000166,molecular_function nucleotide binding;GO:0000266,biological_process mitochondrial fission;GO:0001882,molecular_function nucleoside binding;GO:0001883,molecular_function purine nucleoside binding;GO:0002252,biological_process immune effector process;GO:0002376,biological_process immune system process;GO:0003373,biological_process dynamin family protein polymerization involved in mem…	MX; interferon-induced GTP-binding protein Mx; K14754	A7VK00.1 RecName: Full=Interferon-induced GTP-binding protein Mx2; AltName: Full=Myxovirus resistance protein 2; BAN84467.1 interferon-induced GTP-binding protein MX2 [Sus scrofa]
ENSSSCG00000002866	0.68	2.18	1.95	0.7	0.45	0.76	1.29831	0.426747	0.00347777	0.156468	6:43083202-43085836:-	CEBPA	391;GO:0000003,biological_process reproduction;GO:0000050,biological_process urea cycle;GO:0000079,biological_process regulation of cyclin-dependent protein serine/threonine kinase activity;GO:0000122,biological_process negative regulation of transcription by RNA polymerase II;GO:0000976,molecular_function transcription regulatory region sequence-specific DNA binding;GO:0000977,molecular_function…	CEBPA; CCAAT/enhancer binding protein (C/EBP), alpha; K09055	XP_003127063.1 CCAAT/enhancer-binding protein alpha [Sus scrofa]
ENSSSCG00000027860	0.54	0.61	0.43	0.38	0.19	0.17	1.02366	0.374565	0.00684495	0.226774	2:103510439-103564441:+	ERAP2	96;GO:0001990,biological_process regulation of systemic arterial blood pressure by hormone;GO:0002376,biological_process immune system process;GO:0002474,biological_process antigen processing and presentation of peptide antigen via MHC class I;GO:0002483,biological_process antigen processing and presentation of endogenous peptide antigen;GO:0003008,biological_process system process;GO:0003013,bio…	ANPEP, CD13; aminopeptidase N [EC:3.4.11.2]; K11140; ENPEP, CD249; glutamyl aminopeptidase [EC:3.4.11.7]; K11141; LNPEP; cystinyl aminopeptidase [EC:3.4.11.3]; K01257	XP_013850452.2 endoplasmic reticulum aminopeptidase 2 isoform X1 [Sus scrofa]; XP_020941054.1 endoplasmic reticulum aminopeptidase 2 isoform X3 [Sus scrofa]
ENSSSCG00000009720	0.58	0.69	0.31	0.17	0.41	0.16	1.0894	1.06863	0.00774299	0.241742	14:21083349-21163563:+	DDX60	74;GO:0001817,biological_process regulation of cytokine production;GO:0001819,biological_process positive regulation of cytokine production;GO:0002682,biological_process regulation of immune system process;GO:0002684,biological_process positive regulation of immune system process;GO:0002697,biological_process regulation of immune effector process;GO:0002699,biological_process positive regulation …	NA	XP_020927871.1 probable ATP-dependent RNA helicase DDX60 isoform X1 [Sus scrofa]
ENSSSCG00000002474	0.5	0.23	0.5	0.21	0.19	0.11	1.21457	0.0222137	0.00791198	0.245425	7:115412447-115522688:+	PPP4R4	57;GO:0003674,molecular_function molecular_function;GO:0005575,cellular_component cellular_component;GO:0005622,cellular_component intracellular;GO:0005623,cellular_component cell;GO:0005737,cellular_component cytoplasm;GO:0005829,cellular_component cytosol;GO:0008150,biological_process biological_process;GO:0008287,cellular_component protein serine/threonine phosphatase complex;GO:0009892,biolog…	NA	XP_020955314.1 serine/threonine-protein phosphatase 4 regulatory subunit 4 isoform X1 [Sus scrofa]; XP_020955315.1 serine/threonine-protein phosphatase 4 regulatory subunit 4 isoform X2 [Sus scrofa]; XP_020955316.1 serine/threonine-protein phosphatase 4 regulatory subunit 4 isoform X3 [Sus scrofa]; XP_020955319.1 serine/threonine-protein phosphatase 4 regulatory subunit 4 isoform X5 [Sus scrofa]
ENSSSCG00000008647	0.78	1.05	1.07	0.18	0.83	0.3	1.16784	0.122228	0.0130294	0.311665	3:128903615-128917871:+	CMPK2	119;GO:0002237,biological_process response to molecule of bacterial origin;GO:0003674,molecular_function molecular_function;GO:0003824,molecular_function catalytic activity;GO:0004127,molecular_function cytidylate kinase activity;GO:0004550,molecular_function nucleoside diphosphate kinase activity;GO:0004798,molecular_function thymidylate kinase activity;GO:0005575,cellular_component cellular_com…	CMPK2; UMP-CMP kinase 2, mitochondrial [EC:2.7.4.14]; K13809	XP_020943566.1 UMP-CMP kinase 2, mitochondrial [Sus scrofa]
ENSSSCG00000011077	1.48	2.99	2.82	0.99	0.77	1.82	1.02092	0.350357	0.0163269	0.341851	10:51888816-51910392:-	MSRB2	78;GO:0003674,molecular_function molecular_function;GO:0003700,molecular_function DNA-binding transcription factor activity;GO:0003779,molecular_function actin binding;GO:0003824,molecular_function catalytic activity;GO:0005488,molecular_function binding;GO:0005515,molecular_function protein binding;GO:0005575,cellular_component cellular_component;GO:0005622,cellular_component intracellular;GO:00…	NA	XP_020920577.1 methionine-R-sulfoxide reductase B2, mitochondrial isoform X2 [Sus scrofa]
ENSSSCG00000004902	1.52	1.96	2.38	0.71	1.58	0.53	1.05227	0.0413533	0.0211594	0.376698	1:159530622-159601981:+	RNF152	112;GO:0000209,biological_process protein polyubiquitination;GO:0000323,cellular_component lytic vacuole;GO:0003674,molecular_function molecular_function;GO:0003824,molecular_function catalytic activity;GO:0004842,molecular_function ubiquitin-protein transferase activity;GO:0005488,molecular_function binding;GO:0005515,molecular_function protein binding;GO:0005575,cellular_component cellular_comp…	RNF152; E3 ubiquitin-protein ligase RNF152 [EC:2.3.2.27]; K15705	XP_020950465.1 E3 ubiquitin-protein ligase RNF152 isoform X1 [Sus scrofa]
ENSSSCG00000008036	1.76	1.23	0.65	0.95	0.41	0.25	1.08158	0.0231257	0.0263794	0.403641	3:39975066-39979218:-	SYNGR3	64;GO:0003674,molecular_function molecular_function;GO:0005488,molecular_function binding;GO:0005515,molecular_function protein binding;GO:0005575,cellular_component cellular_component;GO:0005622,cellular_component intracellular;GO:0005623,cellular_component cell;GO:0005737,cellular_component cytoplasm;GO:0006810,biological_process transport;GO:0006887,biological_process exocytosis;GO:0008021,cel…	NA	PNJ01722.1 SYNGR3 isoform 5 [Pongo abelii]; XP_003124775.3 synaptogyrin-3 isoform X3 [Sus scrofa]; XP_020942441.1 synaptogyrin-3 isoform X1 [Sus scrofa]; XP_020942442.1 synaptogyrin-3 isoform X2 [Sus scrofa]
ENSSSCG00000027365	0.76	1.92	1.39	0.55	0.21	1.22	1.0305	0.351152	0.0327205	0.431591	5:3521694-3572314:+	WNT7B	388;GO:0000003,biological_process reproduction;GO:0000165,biological_process MAPK cascade;GO:0000187,biological_process activation of MAPK activity;GO:0000902,biological_process cell morphogenesis;GO:0000904,biological_process cell morphogenesis involved in differentiation;GO:0001101,biological_process response to acid chemical;GO:0001501,biological_process skeletal system development;GO:0001525,…	WNT3; wingless-type MMTV integration site family, member 3; K00312; WNT7; wingless-type MMTV integration site family, member 7; K00572	XP_004279638.1 PREDICTED: protein Wnt-7b isoform X2 [Orcinus orca]; XP_020947044.1 protein Wnt-7b isoform X2 [Sus scrofa]
ENSSSCG00000015116	2.19	1.32	1.91	3.32	4.93	3.85	-1.15845	2.59079	5.74385e-07	0.000229713	9:46512783-46522083:-	MCAM	66;GO:0001525,biological_process angiogenesis;GO:0001568,biological_process blood vessel development;GO:0001944,biological_process vasculature development;GO:0003008,biological_process system process;GO:0003014,biological_process renal system process;GO:0003094,biological_process glomerular filtration;GO:0005575,cellular_component cellular_component;GO:0005576,cellular_component extracellular reg…	NA	XP_003129983.1 cell surface glycoprotein MUC18 isoform X3 [Sus scrofa]; XP_005667486.1 cell surface glycoprotein MUC18 isoform X2 [Sus scrofa]; XP_005667487.1 cell surface glycoprotein MUC18 isoform X4 [Sus scrofa]
ENSSSCG00000047860	0.34	0.13	0.64	1.99	1.77	1.93	-2.2885	-0.32863	6.8442e-06	0.00225416	9:20207554-20240511:-	ENSSSCG00000047860	85;GO:0003674,molecular_function molecular_function;GO:0005215,molecular_function transporter activity;GO:0005488,molecular_function binding;GO:0005515,molecular_function protein binding;GO:0005575,cellular_component cellular_component;GO:0005622,cellular_component intracellular;GO:0005623,cellular_component cell;GO:0005634,cellular_component nucleus;GO:0005654,cellular_component nucleoplasm;GO:0…	NA	XP_026536268.1 protein Hikeshi isoform X1 [Notechis scutatus]
ENSSSCG00000008590	0.48	1.05	0.84	1.77	1.98	1.41	-1.14197	0.995516	0.000401896	0.0431706	3:114659851-114672018:-	MFSD2B	24;GO:0003674,molecular_function molecular_function;GO:0005215,molecular_function transporter activity;GO:0005319,molecular_function lipid transporter activity;GO:0005575,cellular_component cellular_component;GO:0005623,cellular_component cell;GO:0005886,cellular_component plasma membrane;GO:0005887,cellular_component integral component of plasma membrane;GO:0006810,biological_process transport;G…	NA	XP_020943442.1 major facilitator superfamily domain-containing protein 2B isoform X1 [Sus scrofa]
ENSSSCG00000028085	0.44	0.54	0.26	1.22	0.96	0.88	-1.34121	0.40431	0.000448492	0.0460754	8:3828679-3830347:+	ENSSSCG00000028085	NA	NA	XP_003356898.2 coiled-coil domain-containing protein 96 [Sus scrofa]
ENSSSCG00000038376	0.06	0.07	0.48	1	1.07	0.46	-1.97645	-0.534512	0.000510845	0.0493142	13:14785483-14926175:+	ZCWPW2	NA	NA	XP_020927142.1 zinc finger CW-type PWWP domain protein 2 isoform X1 [Sus scrofa]
ENSSSCG00000004164	0.87	0.92	0.6	1.81	2.12	1.38	-1.17171	0.562666	0.00085339	0.0715087	1:27908823-28015101:+	MTFR2	27;GO:0000266,biological_process mitochondrial fission;GO:0005575,cellular_component cellular_component;GO:0005622,cellular_component intracellular;GO:0005623,cellular_component cell;GO:0005737,cellular_component cytoplasm;GO:0005739,cellular_component mitochondrion;GO:0006091,biological_process generation of precursor metabolites and energy;GO:0006996,biological_process organelle organization;GO…	NA	XP_005654437.1 mitochondrial fission regulator 2 isoform X1 [Sus scrofa]
ENSSSCG00000012155	0.21	0.1	0.17	0.46	0.52	0.49	-1.53741	-0.265972	0.000917704	0.0731307	X:14717604-14823413:-	SCML2	140;GO:0000003,biological_process reproduction;GO:0000151,cellular_component ubiquitin ligase complex;GO:0000152,cellular_component nuclear ubiquitin ligase complex;GO:0000902,biological_process cell morphogenesis;GO:0000904,biological_process cell morphogenesis involved in differentiation;GO:0001654,biological_process eye development;GO:0002009,biological_process morphogenesis of an epithelium;G…	NA	XP_003135006.3 sex comb on midleg-like protein 2 isoform X1 [Sus scrofa]
ENSSSCG00000030696	0.59	0.34	0.44	0.99	1.18	0.99	-1.19056	0.379241	0.00102955	0.0790596	13:207986097-208007675:-	SLC19A1	121;GO:0000003,biological_process reproduction;GO:0003674,molecular_function molecular_function;GO:0005215,molecular_function transporter activity;GO:0005310,molecular_function dicarboxylic acid transmembrane transporter activity;GO:0005342,molecular_function organic acid transmembrane transporter activity;GO:0005488,molecular_function binding;GO:0005542,molecular_function folic acid binding;GO:0…	SLC19A1, RFC1; solute carrier family 19 (folate transporter), member 1; K14609	XP_020927198.1 LOW QUALITY PROTEIN: folate transporter 1 [Sus scrofa]
ENSSSCG00000033581	0.94	0.19	0.57	1.6	1.87	1.26	-1.44006	-0.0587023	0.00105153	0.0801022	16:43088891-43192948:+	RGS7BP	45;GO:0005575,cellular_component cellular_component;GO:0005622,cellular_component intracellular;GO:0005623,cellular_component cell;GO:0005634,cellular_component nucleus;GO:0005737,cellular_component cytoplasm;GO:0005886,cellular_component plasma membrane;GO:0007154,biological_process cell communication;GO:0007165,biological_process signal transduction;GO:0007186,biological_process G protein-coupl…	NA	NP_001230738.1 regulator of G-protein signaling 7-binding protein [Sus scrofa]
ENSSSCG00000038904	0.96	0.44	0.46	1.35	2.45	1.54	-1.49348	-0.0922536	0.0014974	0.104799	14:108752675-108754964:-	FRAT2	35;GO:0005575,cellular_component cellular_component;GO:0005622,cellular_component intracellular;GO:0005623,cellular_component cell;GO:0005737,cellular_component cytoplasm;GO:0005829,cellular_component cytosol;GO:0007154,biological_process cell communication;GO:0007165,biological_process signal transduction;GO:0007166,biological_process cell surface receptor signaling pathway;GO:0007267,biological…	FRAT2; frequently rearranged in advanced T-cell lymphomas 2; K03096	XP_020927988.1 GSK-3-binding protein FRAT2 [Sus scrofa]
ENSSSCG00000004087	0.46	0.49	0.58	1.33	1.27	0.61	-1.07874	0.957685	0.00194377	0.117656	1:14507601-14751051:-	CCDC170	NA	NA	XP_005659192.2 coiled-coil domain-containing protein 170 isoform X1 [Sus scrofa]; XP_005659193.2 coiled-coil domain-containing protein 170 isoform X3 [Sus scrofa]
ENSSSCG00000048263	4.16	1.21	2.61	4.11	6.48	5.7	-1.01595	1.23123	0.00353741	0.157021	13:43133059-43318584:+	ENSSSCG00000048263	NA	NA	AAH47734.1 PTPRG protein [Homo sapiens]
ENSSSCG00000008384	1.66	1.48	1.25	3.33	2.45	2.92	-1.00711	0.428965	0.00481245	0.18647	3:80626059-80629210:-	C2orf74	NA	NA	XP_004322215.1 PREDICTED: LOW QUALITY PROTEIN: uncharacterized protein C2orf74 homolog [Tursiops truncatus]
ENSSSCG00000008577	0.97	0.73	0.61	1.58	1.56	1.58	-1.03717	0.123395	0.00759881	0.239478	3:113816771-113857114:+	DNAJC27	74;GO:0001932,biological_process regulation of protein phosphorylation;GO:0001934,biological_process positive regulation of protein phosphorylation;GO:0003674,molecular_function molecular_function;GO:0003824,molecular_function catalytic activity;GO:0003924,molecular_function GTPase activity;GO:0005575,cellular_component cellular_component;GO:0005622,cellular_component intracellular;GO:0005623,cel…	NA	XP_003481326.1 dnaJ homolog subfamily C member 27 isoform X2 [Sus scrofa]; XP_020943434.1 dnaJ homolog subfamily C member 27 isoform X1 [Sus scrofa]
ENSSSCG00000033894	0.08	0.07	0.08	0.13	0.18	0.25	-1.19449	-0.0923742	0.00836364	0.2528	1:33867638-34359698:-	ENSSSCG00000033894	103;GO:0000003,biological_process reproduction;GO:0000902,biological_process cell morphogenesis;GO:0000904,biological_process cell morphogenesis involved in differentiation;GO:0003006,biological_process developmental process involved in reproduction;GO:0003674,molecular_function molecular_function;GO:0005198,molecular_function structural molecule activity;GO:0005575,cellular_component cellular_co…	LAMA1_2; laminin, alpha 1/2; K05637; LAMA3_5; laminin, alpha 3/5; K06240	XP_007190889.1 PREDICTED: laminin subunit alpha-2 isoform X1 [Balaenoptera acutorostrata scammoni]; XP_020940122.1 LOW QUALITY PROTEIN: laminin subunit alpha-2 [Sus scrofa]
ENSSSCG00000012952	0.27	0.66	0.47	1.04	0.65	1.21	-1.08056	0.242569	0.00934485	0.263658	2:6090534-6095355:-	TMEM151A	NA	NA	XP_003122547.1 transmembrane protein 151A [Sus scrofa]; XP_015100273.1 PREDICTED: transmembrane protein 151A [Vicugna pacos]
ENSSSCG00000033858	0.97	2.4	0.36	2.58	3.13	2.5	-1.1593	1.65945	0.0106997	0.281918	Y:6985178-6996329:-	ENSSSCG00000033858	30;GO:0000166,molecular_function nucleotide binding;GO:0001882,molecular_function nucleoside binding;GO:0001883,molecular_function purine nucleoside binding;GO:0003674,molecular_function molecular_function;GO:0005488,molecular_function binding;GO:0005525,molecular_function GTP binding;GO:0005575,cellular_component cellular_component;GO:0005622,cellular_component intracellular;GO:0005623,cellular_…	NA	XP_020937869.1 putative GTP-binding protein 6 [Sus scrofa]
ENSSSCG00000008554	0.22	0.74	0.26	0.71	1.18	0.87	-1.21083	-0.128025	0.011006	0.286387	3:111996137-112002133:-	ABHD1	18;GO:0003674,molecular_function molecular_function;GO:0003824,molecular_function catalytic activity;GO:0005575,cellular_component cellular_component;GO:0006629,biological_process lipid metabolic process;GO:0008150,biological_process biological_process;GO:0008152,biological_process metabolic process;GO:0009987,biological_process cellular process;GO:0016020,cellular_component membrane;GO:0016021,c…	NA	XP_005662729.2 protein ABHD1 isoform X2 [Sus scrofa]
ENSSSCG00000010865	0.39	0.45	0.08	0.54	0.77	0.58	-1.06649	0.355264	0.0142549	0.324837	10:15317580-15359839:+	EXO1	142;GO:0000723,biological_process telomere maintenance;GO:0001325,biological_process formation of extrachromosomal circular DNA;GO:0001775,biological_process cell activation;GO:0002200,biological_process somatic diversification of immune receptors;GO:0002204,biological_process somatic recombination of immunoglobulin genes involved in immune response;GO:0002208,biological_process somatic diversifi…	EXO1; exonuclease 1 [EC:3.1.-.-]; K10746	XP_003130603.4 exonuclease 1 isoform X1 [Sus scrofa]
ENSSSCG00000040629	0.8	0.9	0.42	1.24	1.39	1.74	-1.05189	-0.110903	0.0177945	0.353303	6:13588774-13678738:+	IL34	77;GO:0001932,biological_process regulation of protein phosphorylation;GO:0001934,biological_process positive regulation of protein phosphorylation;GO:0002682,biological_process regulation of immune system process;GO:0002684,biological_process positive regulation of immune system process;GO:0002761,biological_process regulation of myeloid leukocyte differentiation;GO:0002763,biological_process po…	NA	XP_020949101.1 interleukin-34 isoform X1 [Sus scrofa]
ENSSSCG00000034551	2.55	1.29	1.01	2.06	5.76	1.92	-1.01073	1.22762	0.0267642	0.405008	4:501171-502994:-	SCX	263;GO:0000003,biological_process reproduction;GO:0000976,molecular_function transcription regulatory region sequence-specific DNA binding;GO:0000977,molecular_function RNA polymerase II regulatory region sequence-specific DNA binding;GO:0000978,molecular_function RNA polymerase II proximal promoter sequence-specific DNA binding;GO:0000980,molecular_function RNA polymerase II distal enhancer sequ…	NA	XP_020946200.1 basic helix-loop-helix transcription factor scleraxis [Sus scrofa]
