# Supplementary material for: ZFP36 inhibits the pro‐apoptotic effects of transforming growth factor β1 on mitral valve interstitial cells via the GTP‐binding protein 6 pathway in mitral valve prolapse
Source: Exp Physiol. 2025 Nov 10;111(3):700–13. doi: 10.1113/EP092930 (PMC12949098; doi:10.1113/EP092930)
Supplement: Supplementary file 3 — Supplemental Table S3: Information of 1503 mRNAs that can bind directly to ZFP36. [file EPH-111-700-s001.xlsx]

## Sheet: Supplemental Table 3
Chr	Str	End	PeakName	Score	Strand	Pvalue	P.adjust	GeneFeature	GeneInside	Gene	GO	KEGG	map	NR	Transcription_factor
1	859800	860200	IP_ZT_vs_In_ZT_peak_1	76.9251	+	5.69229e-32	8.6698e-32	ENSSSCG00000004012:exon	ENSSSCG00000004012:1:855029-882473:+:4971	ENSSSCG00000004012(THBS2)	61;GO:0003674,molecular_function molecular_function;GO:0005488,molecular_function binding;GO:0005539,molecular_function glycosaminoglycan binding;GO:0005575,cellular_component cellular_component;GO:0005576,cellular_component extracellular region;GO:0005604,cellular_component basement membrane;GO:0005622,cellular_component intracellular;GO:0005623,cellular_component cell;GO:0005737,cellular_compon…	THBS1; thrombospondin 1; K16857; THBS2S; thrombospondin 2/3/4/5; K04659	map04015,map04115,map04145,map04151,map04350,map04510,map04512,map05144,map05165,map05205,map05206,map05219	XP_013847876.1 thrombospondin-2 isoform X1 [Sus scrofa]; XP_013847877.1 thrombospondin-2 isoform X2 [Sus scrofa]	NA
1	7401800	7402000	IP_ZT_vs_In_ZT_peak_2	93.7057	+	6.09355e-85	1.31144e-84	ENSSSCG00000004044:exon	ENSSSCG00000004041:1:7340115-7365520:-:-36380	ENSSSCG00000004041(SLC22A1)	66;GO:0003674,molecular_function molecular_function;GO:0005215,molecular_function transporter activity;GO:0005277,molecular_function acetylcholine transmembrane transporter activity;GO:0005326,molecular_function neurotransmitter transporter activity;GO:0005329,molecular_function dopamine:sodium symporter activity;GO:0005333,molecular_function norepinephrine:sodium symporter activity;GO:0005575,ce…	SLC22A1, OCT1; MFS transporter, OCT family, solute carrier family 22 (organic cation transporter), member 1; K08198	map04976,map05231	NP_001335904.1 solute carrier family 22 member 1 [Sus scrofa]; Q863T6.1 RecName: Full=Solute carrier family 22 member 1; AltName: Full=Organic cation transporter 1; AltName: Full=pOCT1; XP_020938207.1 solute carrier family 22 member 1 isoform X1 [Sus scrofa]	NA
1	40991400	40991600	IP_ZT_vs_In_ZT_peak_3	115.344	+	5.39013e-192	4.44686e-191	ENSSSCG00000004241:exon	ENSSSCG00000004241:1:40988514-41002137:-:10637	ENSSSCG00000004241(GJA1)	610;GO:0000003,biological_process reproduction;GO:0000139,cellular_component Golgi membrane;GO:0000323,cellular_component lytic vacuole;GO:0000902,biological_process cell morphogenesis;GO:0001101,biological_process response to acid chemical;GO:0001501,biological_process skeletal system development;GO:0001503,biological_process ossification;GO:0001508,biological_process action potential;GO:0001558…
_process atrial cardiac muscle cell to AV node cell signaling;GO:0086064,biological_process cell communication by electrical coupling involved in cardiac conduction;GO:0086065,biological_process cell communication involved in cardiac conduction;GO:0086066,biological_process atrial cardiac muscle cell to AV node cell communication;GO:0086075,molecular_function gap junction channel activity involve…	GJA1, CX43; gap junction alpha-1 protein; K07372	map04540,map05412	NP_001231141.1 gap junction alpha-1 protein [Sus scrofa]	HSF
1	75515600	75515800	IP_ZT_vs_In_ZT_peak_4	60.2724	+	3.39016e-05	4.41613e-05	ENSSSCG00000004412:exon	ENSSSCG00000004412:1:75511692-75522765:-:7065	ENSSSCG00000004412(MICAL1)	163;GO:0000166,molecular_function nucleotide binding;GO:0001932,biological_process regulation of protein phosphorylation;GO:0001933,biological_process negative regulation of protein phosphorylation;GO:0003674,molecular_function molecular_function;GO:0003779,molecular_function actin binding;GO:0003824,molecular_function catalytic activity;GO:0004497,molecular_function monooxygenase activity;GO:000…	NA	NA	XP_005659432.2 F-actin-methionine sulfoxide oxidase MICAL1 isoform X2 [Sus scrofa]; XP_020946618.1 F-actin-methionine sulfoxide oxidase MICAL1 isoform X1 [Sus scrofa]	Homeobox
1	90798200	90798400	IP_ZT_vs_In_ZT_peak_5	115.624	+	1.14859e-193	1.03373e-192	ENSSSCG00000004484:exon	ENSSSCG00000031534:1:90800926-90801030:+:-2626	ENSSSCG00000031534(U6)	NA	NA	NA	NA	NA
1	90804600	90805000	IP_ZT_vs_In_ZT_peak_6	113.351	+	2.61613e-180	1.84998e-179	ENSSSCG00000004484:exon	ENSSSCG00000031534:1:90800926-90801030:+:3874	ENSSSCG00000031534(U6)	NA	NA	NA	NA	NA
1	90805400	90805600	IP_ZT_vs_In_ZT_peak_7	104.379	+	2.73836e-132	9.34819e-132	ENSSSCG00000004484:exon	ENSSSCG00000031534:1:90800926-90801030:+:4574	ENSSSCG00000031534(U6)	NA	NA	NA	NA	NA
1	90816600	90817000	IP_ZT_vs_In_ZT_peak_8	70.6752	+	6.25444e-19	9.10573e-19	ENSSSCG00000004484:exon	ENSSSCG00000031534:1:90800926-90801030:+:15874	ENSSSCG00000031534(U6)	NA	NA	NA	NA	NA
1	90817800	90818000	IP_ZT_vs_In_ZT_peak_9	105.935	+	4.46694e-140	1.57938e-139	ENSSSCG00000004484:exon	ENSSSCG00000031534:1:90800926-90801030:+:16974	ENSSSCG00000031534(U6)	NA	NA	NA	NA	NA
1	90818400	90818600	IP_ZT_vs_In_ZT_peak_10	108.802	+	5.0481e-155	2.27164e-154	ENSSSCG00000004484:exon	ENSSSCG00000031534:1:90800926-90801030:+:17574	ENSSSCG00000031534(U6)	NA	NA	NA	NA	NA
1	90819800	90820000	IP_ZT_vs_In_ZT_peak_11	110.302	+	3.80021e-163	1.98011e-162	ENSSSCG00000004484:exon	ENSSSCG00000031534:1:90800926-90801030:+:18974	ENSSSCG00000031534(U6)	NA	NA	NA	NA	NA
1	90831800	90832000	IP_ZT_vs_In_ZT_peak_12	94.8422	+	1.77348e-89	4.18035e-89	ENSSSCG00000004484:intron	ENSSSCG00000031534:1:90800926-90801030:+:30974	ENSSSCG00000031534(U6)	NA	NA	NA	NA	NA
1	90837400	90838000	IP_ZT_vs_In_ZT_peak_13	98.7936	+	3.47385e-106	9.55309e-106	ENSSSCG00000004484:intron	ENSSSCG00000031534:1:90800926-90801030:+:36774	ENSSSCG00000031534(U6)	NA	NA	NA	NA	NA
1	90841000	90841200	IP_ZT_vs_In_ZT_peak_14	93.8945	+	1.09482e-85	2.4086e-85	ENSSSCG00000004484:exon	ENSSSCG00000031534:1:90800926-90801030:+:40174	ENSSSCG00000031534(U6)	NA	NA	NA	NA	NA
1	90855800	90856000	IP_ZT_vs_In_ZT_peak_15	60.1353	+	4.42324e-05	5.68703e-05	ENSSSCG00000004484:intron	ENSSSCG00000031534:1:90800926-90801030:+:54974	ENSSSCG00000031534(U6)	NA	NA	NA	NA	NA
1	90856800	90857000	IP_ZT_vs_In_ZT_peak_16	87.1512	+	3.93667e-61	7.086e-61	ENSSSCG00000004484:exon	ENSSSCG00000031534:1:90800926-90801030:+:55974	ENSSSCG00000031534(U6)	NA	NA	NA	NA	NA
1	90871600	90872000	IP_ZT_vs_In_ZT_peak_17	87.2411	+	1.97555e-61	3.62184e-61	ENSSSCG00000004484:exon	ENSSSCG00000031534:1:90800926-90801030:+:70874	ENSSSCG00000031534(U6)	NA	NA	NA	NA	NA
1	90874000	90874400	IP_ZT_vs_In_ZT_peak_18	107.781	+	1.30866e-149	5.39824e-149	ENSSSCG00000004484:exon;ENSSSCG00000004484:three_prime_UTR	ENSSSCG00000031534:1:90800926-90801030:+:73274	ENSSSCG00000031534(U6)	NA	NA	NA	NA	NA
1	92423400	92423800	IP_ZT_vs_In_ZT_peak_19	87.5094	+	2.4957e-62	4.66177e-62	ENSSSCG00000004489:exon	ENSSSCG00000037674:1:92423744-92424727:-:1127	ENSSSCG00000037674(ENSSSCG00000037674)	NA	NA	NA	OSS23711.1 hypothetical protein BV338_05718 [Pseudomonas syringae pv. actinidiae]; OWK13046.1 hypothetical protein Celaphus_00014265 [Cervus elaphus hippelaphus]	NA
1	99089800	99090200	IP_ZT_vs_In_ZT_peak_20	82.5134	+	1.06015e-46	1.77889e-46	ENSSSCG00000004509:exon	ENSSSCG00000004509:1:99081937-99110876:+:8063	ENSSSCG00000004509(LIPG)	118;GO:0003674,molecular_function molecular_function;GO:0003824,molecular_function catalytic activity;GO:0004465,molecular_function lipoprotein lipase activity;GO:0004620,molecular_function phospholipase activity;GO:0004806,molecular_function triglyceride lipase activity;GO:0005575,cellular_component cellular_component;GO:0005576,cellular_component extracellular region;GO:0005615,cellular_compone…	LIPG; endothelial lipase [EC:3.1.1.3]; K22284	map00561,map04979	NP_001229958.1 endothelial lipase precursor [Sus scrofa]	NA
1	99096000	99096200	IP_ZT_vs_In_ZT_peak_21	85.0372	+	2.63734e-54	4.66244e-54	ENSSSCG00000004509:intron	ENSSSCG00000004509:1:99081937-99110876:+:14163	ENSSSCG00000004509(LIPG)	118;GO:0003674,molecular_function molecular_function;GO:0003824,molecular_function catalytic activity;GO:0004465,molecular_function lipoprotein lipase activity;GO:0004620,molecular_function phospholipase activity;GO:0004806,molecular_function triglyceride lipase activity;GO:0005575,cellular_component cellular_component;GO:0005576,cellular_component extracellular region;GO:0005615,cellular_compone…	LIPG; endothelial lipase [EC:3.1.1.3]; K22284	map00561,map04979	NP_001229958.1 endothelial lipase precursor [Sus scrofa]	NA
1	99108600	99109200	IP_ZT_vs_In_ZT_peak_22	97.6349	+	3.90198e-101	1.01657e-100	ENSSSCG00000004509:three_prime_UTR;ENSSSCG00000004509:exon	ENSSSCG00000004509:1:99081937-99110876:+:26963	ENSSSCG00000004509(LIPG)	118;GO:0003674,molecular_function molecular_function;GO:0003824,molecular_function catalytic activity;GO:0004465,molecular_function lipoprotein lipase activity;GO:0004620,molecular_function phospholipase activity;GO:0004806,molecular_function triglyceride lipase activity;GO:0005575,cellular_component cellular_component;GO:0005576,cellular_component extracellular region;GO:0005615,cellular_compone…	LIPG; endothelial lipase [EC:3.1.1.3]; K22284	map00561,map04979	NP_001229958.1 endothelial lipase precursor [Sus scrofa]	NA
1	123323800	123324000	IP_ZT_vs_In_ZT_peak_23	77.547	+	1.81783e-33	2.81195e-33	ENSSSCG00000004658:exon	ENSSSCG00000032141:1:123451211-123462232:-:138332	ENSSSCG00000032141(DUT)	187;GO:0000166,molecular_function nucleotide binding;GO:0000287,molecular_function magnesium ion binding;GO:0001889,biological_process liver development;GO:0003674,molecular_function molecular_function;GO:0003824,molecular_function catalytic activity;GO:0004170,molecular_function dUTP diphosphatase activity;GO:0005102,molecular_function signaling receptor binding;GO:0005488,molecular_function bin…	dut, DUT; dUTP pyrophosphatase [EC:3.6.1.23]; K01520	map00240,map00983	PNJ54800.1 DUT isoform 8 [Pongo abelii]; XP_003353418.2 deoxyuridine 5'-triphosphate nucleotidohydrolase, mitochondrial isoform X1 [Sus scrofa]; XP_003353419.1 deoxyuridine 5'-triphosphate nucleotidohydrolase, mitochondrial isoform X2 [Sus scrofa]	NA
1	123327800	123328000	IP_ZT_vs_In_ZT_peak_24	62.8747	+	1.04516e-07	1.37962e-07	ENSSSCG00000004658:exon	ENSSSCG00000032141:1:123451211-123462232:-:134332	ENSSSCG00000032141(DUT)	187;GO:0000166,molecular_function nucleotide binding;GO:0000287,molecular_function magnesium ion binding;GO:0001889,biological_process liver development;GO:0003674,molecular_function molecular_function;GO:0003824,molecular_function catalytic activity;GO:0004170,molecular_function dUTP diphosphatase activity;GO:0005102,molecular_function signaling receptor binding;GO:0005488,molecular_function bin…	dut, DUT; dUTP pyrophosphatase [EC:3.6.1.23]; K01520	map00240,map00983	PNJ54800.1 DUT isoform 8 [Pongo abelii]; XP_003353418.2 deoxyuridine 5'-triphosphate nucleotidohydrolase, mitochondrial isoform X1 [Sus scrofa]; XP_003353419.1 deoxyuridine 5'-triphosphate nucleotidohydrolase, mitochondrial isoform X2 [Sus scrofa]	NA
1	131732800	131733000	IP_ZT_vs_In_ZT_peak_25	83.285	+	5.79852e-49	1.00711e-48	ENSSSCG00000004789:exon	ENSSSCG00000046035:1:131720782-131724601:-:-8299	ENSSSCG00000046035(ENSSSCG00000046035)	NA	NA	NA	ABR01162.1 endonuclease/reverse transcriptase [Sus scrofa]	NA
1	131737400	131737600	IP_ZT_vs_In_ZT_peak_26	110.775	+	9.36518e-166	5.15085e-165	ENSSSCG00000004789:exon	ENSSSCG00000004789:1:131728780-131746115:-:8615	ENSSSCG00000004789(THBS1)	532;GO:0000187,biological_process activation of MAPK activity;GO:0000302,biological_process response to reactive oxygen species;GO:0001501,biological_process skeletal system development;GO:0001525,biological_process angiogenesis;GO:0001568,biological_process blood vessel development;GO:0001666,biological_process response to hypoxia;GO:0001786,molecular_function phosphatidylserine binding;GO:00018…
regulation of hemopoiesis;GO:1903792,biological_process negative regulation of anion transport;GO:1903844,biological_process regulation of cellular response to transforming growth factor beta stimulus;GO:1903846,biological_process positive regulation of cellular response to transforming growth factor beta stimulus;GO:1903959,biological_process regulation of anion transmembrane transport;GO:190396…	THBS1; thrombospondin 1; K16857; THBS2S; thrombospondin 2/3/4/5; K04659	map04015,map04115,map04145,map04151,map04350,map04510,map04512,map05144,map05165,map05205,map05206,map05219	NP_001231465.1 thrombospondin-1 precursor [Sus scrofa]	NA
1	131739000	131739200	IP_ZT_vs_In_ZT_peak_27	69.3987	+	1.03616e-16	1.44479e-16	ENSSSCG00000004789:exon	ENSSSCG00000004789:1:131728780-131746115:-:7015	ENSSSCG00000004789(THBS1)	532;GO:0000187,biological_process activation of MAPK activity;GO:0000302,biological_process response to reactive oxygen species;GO:0001501,biological_process skeletal system development;GO:0001525,biological_process angiogenesis;GO:0001568,biological_process blood vessel development;GO:0001666,biological_process response to hypoxia;GO:0001786,molecular_function phosphatidylserine binding;GO:00018…
regulation of hemopoiesis;GO:1903792,biological_process negative regulation of anion transport;GO:1903844,biological_process regulation of cellular response to transforming growth factor beta stimulus;GO:1903846,biological_process positive regulation of cellular response to transforming growth factor beta stimulus;GO:1903959,biological_process regulation of anion transmembrane transport;GO:190396…	THBS1; thrombospondin 1; K16857; THBS2S; thrombospondin 2/3/4/5; K04659	map04015,map04115,map04145,map04151,map04350,map04510,map04512,map05144,map05165,map05205,map05206,map05219	NP_001231465.1 thrombospondin-1 precursor [Sus scrofa]	NA
1	131739800	131740000	IP_ZT_vs_In_ZT_peak_28	87.8063	+	2.48625e-63	4.73343e-63	ENSSSCG00000004789:intron	ENSSSCG00000004789:1:131728780-131746115:-:6215	ENSSSCG00000004789(THBS1)	532;GO:0000187,biological_process activation of MAPK activity;GO:0000302,biological_process response to reactive oxygen species;GO:0001501,biological_process skeletal system development;GO:0001525,biological_process angiogenesis;GO:0001568,biological_process blood vessel development;GO:0001666,biological_process response to hypoxia;GO:0001786,molecular_function phosphatidylserine binding;GO:00018…
regulation of hemopoiesis;GO:1903792,biological_process negative regulation of anion transport;GO:1903844,biological_process regulation of cellular response to transforming growth factor beta stimulus;GO:1903846,biological_process positive regulation of cellular response to transforming growth factor beta stimulus;GO:1903959,biological_process regulation of anion transmembrane transport;GO:190396…	THBS1; thrombospondin 1; K16857; THBS2S; thrombospondin 2/3/4/5; K04659	map04015,map04115,map04145,map04151,map04350,map04510,map04512,map05144,map05165,map05205,map05206,map05219	NP_001231465.1 thrombospondin-1 precursor [Sus scrofa]	NA
1	131744400	131745000	IP_ZT_vs_In_ZT_peak_29	101.317	+	1.29092e-117	3.9938e-117	ENSSSCG00000004789:exon	ENSSSCG00000004789:1:131728780-131746115:-:1415	ENSSSCG00000004789(THBS1)	532;GO:0000187,biological_process activation of MAPK activity;GO:0000302,biological_process response to reactive oxygen species;GO:0001501,biological_process skeletal system development;GO:0001525,biological_process angiogenesis;GO:0001568,biological_process blood vessel development;GO:0001666,biological_process response to hypoxia;GO:0001786,molecular_function phosphatidylserine binding;GO:00018…
regulation of hemopoiesis;GO:1903792,biological_process negative regulation of anion transport;GO:1903844,biological_process regulation of cellular response to transforming growth factor beta stimulus;GO:1903846,biological_process positive regulation of cellular response to transforming growth factor beta stimulus;GO:1903959,biological_process regulation of anion transmembrane transport;GO:190396…	THBS1; thrombospondin 1; K16857; THBS2S; thrombospondin 2/3/4/5; K04659	map04015,map04115,map04145,map04151,map04350,map04510,map04512,map05144,map05165,map05205,map05206,map05219	NP_001231465.1 thrombospondin-1 precursor [Sus scrofa]	NA
1	179456800	179457000	IP_ZT_vs_In_ZT_peak_30	113.015	+	2.23579e-178	1.47562e-177	ENSSSCG00000038379:Promoter;ENSSSCG00000038507:intron;ENSSSCG00000034995:Promoter	ENSSSCG00000034995:1:179456984-179457284:+:-84	ENSSSCG00000034995(Metazoa_SRP)	NA	NA	NA	NA	NA
1	236430400	236430600	IP_ZT_vs_In_ZT_peak_31	77.9632	+	1.73149e-34	2.72091e-34	ENSSSCG00000005317:exon	ENSSSCG00000005318:1:236450341-236456373:+:-19841	ENSSSCG00000005318(CREB3)	269;GO:0000139,cellular_component Golgi membrane;GO:0000976,molecular_function transcription regulatory region sequence-specific DNA binding;GO:0000977,molecular_function RNA polymerase II regulatory region sequence-specific DNA binding;GO:0000978,molecular_function RNA polymerase II proximal promoter sequence-specific DNA binding;GO:0000981,molecular_function DNA-binding transcription factor act…	CREB3; cyclic AMP-responsive element-binding protein 3; K09048	map04022,map04024,map04151,map04152,map04211,map04261,map04668,map04714,map04725,map04728,map04911,map04915,map04916,map04918,map04922,map04925,map04926,map04927,map04928,map04931,map04934,map04935,map04962,map05016,map05020,map05030,map05031,map05034,map05161,map05163,map05165,map05166,map05203,map05215	XP_005660246.2 cyclic AMP-responsive element-binding protein 3 isoform X1 [Sus scrofa]; XP_013849093.2 cyclic AMP-responsive element-binding protein 3 isoform X3 [Sus scrofa]	TF_bZIP
1	240755000	240755400	IP_ZT_vs_In_ZT_peak_32	94.114	+	1.47609e-86	3.32121e-86	ENSSSCG00000005380:exon	ENSSSCG00000005380:1:240653016-240829188:+:102184	ENSSSCG00000005380(COL15A1)	48;GO:0005575,cellular_component cellular_component;GO:0005576,cellular_component extracellular region;GO:0005581,cellular_component collagen trimer;GO:0005582,cellular_component collagen type XV trimer;GO:0005604,cellular_component basement membrane;GO:0005622,cellular_component intracellular;GO:0005623,cellular_component cell;GO:0005737,cellular_component cytoplasm;GO:0005783,cellular_component…	COL15A; collagen type XV alpha; K08135; COL18A; collagen type XVIII alpha; K06823	map04974	XP_020922253.1 LOW QUALITY PROTEIN: collagen alpha-1(XV) chain [Sus scrofa]	NA
1	246189400	246189600	IP_ZT_vs_In_ZT_peak_33	95.3314	+	1.81602e-91	4.38503e-91	ENSSSCG00000005423:exon	ENSSSCG00000005424:1:246104929-246140398:+:84571	ENSSSCG00000005424(NIPSNAP3A)	13;GO:0005575,cellular_component cellular_component;GO:0005622,cellular_component intracellular;GO:0005623,cellular_component cell;GO:0005737,cellular_component cytoplasm;GO:0005739,cellular_component mitochondrion;GO:0005829,cellular_component cytosol;GO:0043226,cellular_component organelle;GO:0043227,cellular_component membrane-bounded organelle;GO:0043229,cellular_component intracellular organ…	NA	NA	XP_003480607.1 protein NipSnap homolog 3A [Sus scrofa]; XP_013849177.1 protein NipSnap homolog 3A-like isoform X2 [Sus scrofa]	NA
1	246194200	246194400	IP_ZT_vs_In_ZT_peak_34	109.099	+	1.29859e-156	6.42803e-156	ENSSSCG00000005423:exon	ENSSSCG00000005423:1:246144276-246278492:-:84192	ENSSSCG00000005423(ABCA1)	322;GO:0000149,molecular_function SNARE binding;GO:0000166,molecular_function nucleotide binding;GO:0001101,biological_process response to acid chemical;GO:0001816,biological_process cytokine production;GO:0002237,biological_process response to molecule of bacterial origin;GO:0002790,biological_process peptide secretion;GO:0003674,molecular_function molecular_function;GO:0003824,molecular_functio…	ABCA1; ATP-binding cassette, subfamily A (ABC1), member 1; K05641; ABCA3; ATP-binding cassette, subfamily A (ABC1), member 3; K05643; ABCA4; ATP-binding cassette, subfamily A (ABC1), member 4; K05644	map02010,map04975,map04979	NP_001304009.1 ATP-binding cassette sub-family A member 1 [Sus scrofa]	NA
1	246202000	246202200	IP_ZT_vs_In_ZT_peak_35	107.022	+	1.17874e-145	4.66782e-145	ENSSSCG00000005423:exon	ENSSSCG00000005423:1:246144276-246278492:-:76392	ENSSSCG00000005423(ABCA1)	322;GO:0000149,molecular_function SNARE binding;GO:0000166,molecular_function nucleotide binding;GO:0001101,biological_process response to acid chemical;GO:0001816,biological_process cytokine production;GO:0002237,biological_process response to molecule of bacterial origin;GO:0002790,biological_process peptide secretion;GO:0003674,molecular_function molecular_function;GO:0003824,molecular_functio…	ABCA1; ATP-binding cassette, subfamily A (ABC1), member 1; K05641; ABCA3; ATP-binding cassette, subfamily A (ABC1), member 3; K05643; ABCA4; ATP-binding cassette, subfamily A (ABC1), member 4; K05644	map02010,map04975,map04979	NP_001304009.1 ATP-binding cassette sub-family A member 1 [Sus scrofa]	NA
1	255552800	255553000	IP_ZT_vs_In_ZT_peak_36	56.1885	+	0.0183456	0.02299	ENSSSCG00000005494:exon	ENSSSCG00000049638:1:255485831-255489150:+:67069	ENSSSCG00000049638(ENSSSCG00000049638)	NA	NA	NA	NA	NA
1	255570000	255570400	IP_ZT_vs_In_ZT_peak_37	101.27	+	2.13584e-117	6.40751e-117	ENSSSCG00000005494:intron	ENSSSCG00000005494:1:255532448-255630377:-:60177	ENSSSCG00000005494(TNC)	141;GO:0000003,biological_process reproduction;GO:0001655,biological_process urogenital system development;GO:0001763,biological_process morphogenesis of a branching structure;GO:0001968,molecular_function fibronectin binding;GO:0002009,biological_process morphogenesis of an epithelium;GO:0003006,biological_process developmental process involved in reproduction;GO:0003401,biological_process axis …	TN; tenascin; K06252	map04151,map04510,map04512,map05165,map05206	XP_020938766.1 tenascin isoform X2 [Sus scrofa]; XP_020938776.1 tenascin isoform X3 [Sus scrofa]; XP_020938789.1 tenascin isoform X5 [Sus scrofa]; XP_020938805.1 tenascin isoform X8 [Sus scrofa]; XP_020938818.1 tenascin isoform X10 [Sus scrofa]; XP_020938825.1 tenascin isoform X11 [Sus scrofa]; XP_020938831.1 tenascin isoform X13 [Sus scrofa]	NA
1	255572400	255572800	IP_ZT_vs_In_ZT_peak_38	110.826	+	4.88866e-166	2.84693e-165	ENSSSCG00000005494:intron	ENSSSCG00000005494:1:255532448-255630377:-:57777	ENSSSCG00000005494(TNC)	141;GO:0000003,biological_process reproduction;GO:0001655,biological_process urogenital system development;GO:0001763,biological_process morphogenesis of a branching structure;GO:0001968,molecular_function fibronectin binding;GO:0002009,biological_process morphogenesis of an epithelium;GO:0003006,biological_process developmental process involved in reproduction;GO:0003401,biological_process axis …	TN; tenascin; K06252	map04151,map04510,map04512,map05165,map05206	XP_020938766.1 tenascin isoform X2 [Sus scrofa]; XP_020938776.1 tenascin isoform X3 [Sus scrofa]; XP_020938789.1 tenascin isoform X5 [Sus scrofa]; XP_020938805.1 tenascin isoform X8 [Sus scrofa]; XP_020938818.1 tenascin isoform X10 [Sus scrofa]; XP_020938825.1 tenascin isoform X11 [Sus scrofa]; XP_020938831.1 tenascin isoform X13 [Sus scrofa]	NA
1	255575600	255576000	IP_ZT_vs_In_ZT_peak_39	91.9771	+	2.83644e-78	5.85017e-78	ENSSSCG00000005494:exon	ENSSSCG00000005494:1:255532448-255630377:-:54577	ENSSSCG00000005494(TNC)	141;GO:0000003,biological_process reproduction;GO:0001655,biological_process urogenital system development;GO:0001763,biological_process morphogenesis of a branching structure;GO:0001968,molecular_function fibronectin binding;GO:0002009,biological_process morphogenesis of an epithelium;GO:0003006,biological_process developmental process involved in reproduction;GO:0003401,biological_process axis …	TN; tenascin; K06252	map04151,map04510,map04512,map05165,map05206	XP_020938766.1 tenascin isoform X2 [Sus scrofa]; XP_020938776.1 tenascin isoform X3 [Sus scrofa]; XP_020938789.1 tenascin isoform X5 [Sus scrofa]; XP_020938805.1 tenascin isoform X8 [Sus scrofa]; XP_020938818.1 tenascin isoform X10 [Sus scrofa]; XP_020938825.1 tenascin isoform X11 [Sus scrofa]; XP_020938831.1 tenascin isoform X13 [Sus scrofa]	NA
1	255576800	255577200	IP_ZT_vs_In_ZT_peak_40	69.9578	+	1.1533e-17	1.65473e-17	ENSSSCG00000005494:exon	ENSSSCG00000005494:1:255532448-255630377:-:53377	ENSSSCG00000005494(TNC)	141;GO:0000003,biological_process reproduction;GO:0001655,biological_process urogenital system development;GO:0001763,biological_process morphogenesis of a branching structure;GO:0001968,molecular_function fibronectin binding;GO:0002009,biological_process morphogenesis of an epithelium;GO:0003006,biological_process developmental process involved in reproduction;GO:0003401,biological_process axis …	TN; tenascin; K06252	map04151,map04510,map04512,map05165,map05206	XP_020938766.1 tenascin isoform X2 [Sus scrofa]; XP_020938776.1 tenascin isoform X3 [Sus scrofa]; XP_020938789.1 tenascin isoform X5 [Sus scrofa]; XP_020938805.1 tenascin isoform X8 [Sus scrofa]; XP_020938818.1 tenascin isoform X10 [Sus scrofa]; XP_020938825.1 tenascin isoform X11 [Sus scrofa]; XP_020938831.1 tenascin isoform X13 [Sus scrofa]	NA
1	255577600	255577800	IP_ZT_vs_In_ZT_peak_41	112.064	+	5.88676e-173	3.64244e-172	ENSSSCG00000005494:exon	ENSSSCG00000005494:1:255532448-255630377:-:52677	ENSSSCG00000005494(TNC)	141;GO:0000003,biological_process reproduction;GO:0001655,biological_process urogenital system development;GO:0001763,biological_process morphogenesis of a branching structure;GO:0001968,molecular_function fibronectin binding;GO:0002009,biological_process morphogenesis of an epithelium;GO:0003006,biological_process developmental process involved in reproduction;GO:0003401,biological_process axis …	TN; tenascin; K06252	map04151,map04510,map04512,map05165,map05206	XP_020938766.1 tenascin isoform X2 [Sus scrofa]; XP_020938776.1 tenascin isoform X3 [Sus scrofa]; XP_020938789.1 tenascin isoform X5 [Sus scrofa]; XP_020938805.1 tenascin isoform X8 [Sus scrofa]; XP_020938818.1 tenascin isoform X10 [Sus scrofa]; XP_020938825.1 tenascin isoform X11 [Sus scrofa]; XP_020938831.1 tenascin isoform X13 [Sus scrofa]	NA
1	255584600	255585000	IP_ZT_vs_In_ZT_peak_42	106.603	+	1.72175e-143	6.55588e-143	ENSSSCG00000005494:exon	ENSSSCG00000005494:1:255532448-255630377:-:45577	ENSSSCG00000005494(TNC)	141;GO:0000003,biological_process reproduction;GO:0001655,biological_process urogenital system development;GO:0001763,biological_process morphogenesis of a branching structure;GO:0001968,molecular_function fibronectin binding;GO:0002009,biological_process morphogenesis of an epithelium;GO:0003006,biological_process developmental process involved in reproduction;GO:0003401,biological_process axis …	TN; tenascin; K06252	map04151,map04510,map04512,map05165,map05206	XP_020938766.1 tenascin isoform X2 [Sus scrofa]; XP_020938776.1 tenascin isoform X3 [Sus scrofa]; XP_020938789.1 tenascin isoform X5 [Sus scrofa]; XP_020938805.1 tenascin isoform X8 [Sus scrofa]; XP_020938818.1 tenascin isoform X10 [Sus scrofa]; XP_020938825.1 tenascin isoform X11 [Sus scrofa]; XP_020938831.1 tenascin isoform X13 [Sus scrofa]	NA
1	255594600	255595000	IP_ZT_vs_In_ZT_peak_43	74.7223	+	5.81449e-27	8.59156e-27	ENSSSCG00000005494:exon	ENSSSCG00000005494:1:255532448-255630377:-:35577	ENSSSCG00000005494(TNC)	141;GO:0000003,biological_process reproduction;GO:0001655,biological_process urogenital system development;GO:0001763,biological_process morphogenesis of a branching structure;GO:0001968,molecular_function fibronectin binding;GO:0002009,biological_process morphogenesis of an epithelium;GO:0003006,biological_process developmental process involved in reproduction;GO:0003401,biological_process axis …	TN; tenascin; K06252	map04151,map04510,map04512,map05165,map05206	XP_020938766.1 tenascin isoform X2 [Sus scrofa]; XP_020938776.1 tenascin isoform X3 [Sus scrofa]; XP_020938789.1 tenascin isoform X5 [Sus scrofa]; XP_020938805.1 tenascin isoform X8 [Sus scrofa]; XP_020938818.1 tenascin isoform X10 [Sus scrofa]; XP_020938825.1 tenascin isoform X11 [Sus scrofa]; XP_020938831.1 tenascin isoform X13 [Sus scrofa]	NA
1	255600400	255601000	IP_ZT_vs_In_ZT_peak_44	98.74	+	5.98711e-106	1.60196e-105	ENSSSCG00000005494:exon	ENSSSCG00000005494:1:255532448-255630377:-:29677	ENSSSCG00000005494(TNC)	141;GO:0000003,biological_process reproduction;GO:0001655,biological_process urogenital system development;GO:0001763,biological_process morphogenesis of a branching structure;GO:0001968,molecular_function fibronectin binding;GO:0002009,biological_process morphogenesis of an epithelium;GO:0003006,biological_process developmental process involved in reproduction;GO:0003401,biological_process axis …	TN; tenascin; K06252	map04151,map04510,map04512,map05165,map05206	XP_020938766.1 tenascin isoform X2 [Sus scrofa]; XP_020938776.1 tenascin isoform X3 [Sus scrofa]; XP_020938789.1 tenascin isoform X5 [Sus scrofa]; XP_020938805.1 tenascin isoform X8 [Sus scrofa]; XP_020938818.1 tenascin isoform X10 [Sus scrofa]; XP_020938825.1 tenascin isoform X11 [Sus scrofa]; XP_020938831.1 tenascin isoform X13 [Sus scrofa]	NA
1	256577800	256578200	IP_ZT_vs_In_ZT_peak_45	101.413	+	4.58149e-118	1.46312e-117	ENSSSCG00000005498:exon	ENSSSCG00000005498:1:256544927-256780779:+:33073	ENSSSCG00000005498(PAPPA)	47;GO:0000003,biological_process reproduction;GO:0003674,molecular_function molecular_function;GO:0003824,molecular_function catalytic activity;GO:0004175,molecular_function endopeptidase activity;GO:0004222,molecular_function metalloendopeptidase activity;GO:0005488,molecular_function binding;GO:0005575,cellular_component cellular_component;GO:0005576,cellular_component extracellular region;GO:0…	NA	NA	XP_001926788.5 LOW QUALITY PROTEIN: pappalysin-1 [Sus scrofa]	NA
1	262470800	262471000	IP_ZT_vs_In_ZT_peak_46	102.904	+	4.13586e-125	1.36483e-124	ENSSSCG00000005533:exon	ENSSSCG00000005533:1:262456154-262483035:+:14746	ENSSSCG00000005533(PTGS1)	204;GO:0001101,biological_process response to acid chemical;GO:0001516,biological_process prostaglandin biosynthetic process;GO:0001676,biological_process long-chain fatty acid metabolic process;GO:0001750,cellular_component photoreceptor outer segment;GO:0003008,biological_process system process;GO:0003013,biological_process circulatory system process;GO:0003018,biological_process vascular proce…	PTGS1, COX1; prostaglandin-endoperoxide synthase 1 [EC:1.14.99.1]; K00509; PTGS2, COX2; prostaglandin-endoperoxide synthase 2 [EC:1.14.99.1]; K11987	map00590,map04064,map04370,map04611,map04625,map04657,map04668,map04723,map04726,map04913,map04921,map04923,map05010,map05140,map05163,map05165,map05167,map05200,map05204,map05206,map05222	XP_001926164.2 prostaglandin G/H synthase 1 [Sus scrofa]	NA
1	265932600	265932800	IP_ZT_vs_In_ZT_peak_47	119.425	+	4.36355e-217	4.79991e-216	ENSSSCG00000005601:exon	ENSSSCG00000019358:1:265933339-265933475:-:775	ENSSSCG00000019358(ENSSSCG00000019358)	NA	NA	NA	NA	NA
1	265934200	265934800	IP_ZT_vs_In_ZT_peak_48	88.2828	+	5.89353e-65	1.14404e-64	ENSSSCG00000019358:Promoter;ENSSSCG00000005601:exon	ENSSSCG00000005601:1:265930044-265934904:-:404	ENSSSCG00000005601(HSPA5)	406;GO:0000166,molecular_function nucleotide binding;GO:0003674,molecular_function molecular_function;GO:0003824,molecular_function catalytic activity;GO:0005488,molecular_function binding;GO:0005509,molecular_function calcium ion binding;GO:0005515,molecular_function protein binding;GO:0005524,molecular_function ATP binding;GO:0005575,cellular_component cellular_component;GO:0005576,cellular_com…	HSPA5, BIP; endoplasmic reticulum chaperone BiP [EC:3.6.4.10]; K09490	map03060,map04141,map04612,map04918,map05012,map05014,map05020	XP_020924489.1 78 kDa glucose-regulated protein isoform X1 [Sus scrofa]	NA
1	268010800	268011000	IP_ZT_vs_In_ZT_peak_49	96.5711	+	1.31094e-96	3.32777e-96	ENSSSCG00000005614:exon;ENSSSCG00000005614:three_prime_UTR	ENSSSCG00000005613:1:267964927-268008825:+:45973	ENSSSCG00000005613(LRSAM1)	127;GO:0000209,biological_process protein polyubiquitination;GO:0002831,biological_process regulation of response to biotic stimulus;GO:0002833,biological_process positive regulation of response to biotic stimulus;GO:0003674,molecular_function molecular_function;GO:0003824,molecular_function catalytic activity;GO:0004842,molecular_function ubiquitin-protein transferase activity;GO:0005575,cellula…	NA	NA	XP_013849322.2 E3 ubiquitin-protein ligase LRSAM1 isoform X1 [Sus scrofa]; XP_013849323.2 E3 ubiquitin-protein ligase LRSAM1 isoform X2 [Sus scrofa]	NA
1	269430200	269430400	IP_ZT_vs_In_ZT_peak_50	93.4414	+	6.64123e-84	1.3989e-83	ENSSSCG00000005672:exon;ENSSSCG00000005672:three_prime_UTR	ENSSSCG00000042855:1:269411488-269411590:+:18812	ENSSSCG00000042855(ENSSSCG00000042855)	NA	NA	NA	NA	NA
1	269902400	269902600	IP_ZT_vs_In_ZT_peak_51	91.3929	+	4.40209e-76	8.89401e-76	ENSSSCG00000005680:exon;ENSSSCG00000005680:three_prime_UTR	ENSSSCG00000005688:1:269911788-269924462:-:21962	ENSSSCG00000005688(PTGES)	107;GO:0001516,biological_process prostaglandin biosynthetic process;GO:0001676,biological_process long-chain fatty acid metabolic process;GO:0003674,molecular_function molecular_function;GO:0003824,molecular_function catalytic activity;GO:0004667,molecular_function prostaglandin-D synthase activity;GO:0005488,molecular_function binding;GO:0005575,cellular_component cellular_component;GO:0005622,…	GST, gst; glutathione S-transferase [EC:2.5.1.18]; K00799; PTGES; microsomal prostaglandin-E synthase 1 [EC:5.3.99.3]; K15729	map00480,map00590,map00980,map00982,map00983,map01524,map04212,map05200,map05204,map05225,map05418	BAI48093.1 prostaglandin E synthase [Sus scrofa]; NP_001033720.1 prostaglandin E synthase [Sus scrofa]	NA
1	271427600	271427800	IP_ZT_vs_In_ZT_peak_52	78.4916	+	8.29483e-36	1.3245e-35	ENSSSCG00000005715:three_prime_UTR;ENSSSCG00000005715:exon	ENSSSCG00000005716:1:271432209-271451080:+:-4509	ENSSSCG00000005716(POMT1)	197;GO:0000030,molecular_function mannosyltransferase activity;GO:0001669,cellular_component acrosomal vesicle;GO:0003002,biological_process regionalization;GO:0003674,molecular_function molecular_function;GO:0003824,molecular_function catalytic activity;GO:0004169,molecular_function dolichyl-phosphate-mannose-protein mannosyltransferase activity;GO:0005488,molecular_function binding;GO:0005515,m…	POMT, pmt; dolichyl-phosphate-mannose-protein mannosyltransferase [EC:2.4.1.109]; K00728	map00514,map00515	XP_003122297.1 protein O-mannosyl-transferase 1 isoform X2 [Sus scrofa]	NA
1	272964200	272964400	IP_ZT_vs_In_ZT_peak_53	100.067	+	7.05308e-112	2.05369e-111	ENSSSCG00000035904:exon;ENSSSCG00000045090:Promoter;ENSSSCG00000037405:Promoter;ENSSSCG00000035031:Promoter	ENSSSCG00000035031:1:272964454-272964530:+:-154	ENSSSCG00000035031(SNORD36)	NA	NA	NA	NA	NA
1	272964600	272964800	IP_ZT_vs_In_ZT_peak_54	99.2861	+	2.27077e-108	6.42303e-108	ENSSSCG00000045090:Promoter;ENSSSCG00000037405:Promoter;ENSSSCG00000035904:intron	ENSSSCG00000037405:1:272964781-272964854:+:-81	ENSSSCG00000037405(SNORD36)	NA	NA	NA	NA	NA
1	272980200	272980400	IP_ZT_vs_In_ZT_peak_55	114.637	+	8.32222e-188	6.33769e-187	ENSSSCG00000040710:exon	ENSSSCG00000040710:1:272975159-272988688:-:8388	ENSSSCG00000040710(SURF4)	151;GO:0000139,cellular_component Golgi membrane;GO:0000323,cellular_component lytic vacuole;GO:0001775,biological_process cell activation;GO:0002119,biological_process nematode larval development;GO:0002164,biological_process larval development;GO:0002252,biological_process immune effector process;GO:0002263,biological_process cell activation involved in immune response;GO:0002274,biological_pro…	NA	NA	ELR55177.1 hypothetical protein M91_19668, partial [Bos mutus]; NP_001095979.1 surfeit locus protein 4 [Bos taurus]; NP_001267721.1 surfeit locus protein 4 isoform 5 [Homo sapiens]	NA
1	273978000	273978400	IP_ZT_vs_In_ZT_peak_56	109.072	+	1.80599e-156	8.51397e-156	ENSSSCG00000005751:exon	ENSSSCG00000005751:1:273971970-274085426:+:6230	ENSSSCG00000005751(COL5A1)	136;GO:0001568,biological_process blood vessel development;GO:0001654,biological_process eye development;GO:0001944,biological_process vasculature development;GO:0002009,biological_process morphogenesis of an epithelium;GO:0002011,biological_process morphogenesis of an epithelial sheet;GO:0003007,biological_process heart morphogenesis;GO:0003674,molecular_function molecular_function;GO:0005102,mo…	COL1A; collagen type I alpha; K06236; COL2A; collagen type II alpha; K19719; COL5AS; collagen type V/XI/XXIV/XXVII, alpha; K19721	map04151,map04510,map04512,map04611,map04926,map04933,map04974,map05146,map05165,map05205	NP_001014971.1 collagen alpha-1(V) chain precursor [Sus scrofa]	NA
1	273979400	273979800	IP_ZT_vs_In_ZT_peak_57	94.2077	+	6.24954e-87	1.43885e-86	ENSSSCG00000005751:exon	ENSSSCG00000005751:1:273971970-274085426:+:7630	ENSSSCG00000005751(COL5A1)	136;GO:0001568,biological_process blood vessel development;GO:0001654,biological_process eye development;GO:0001944,biological_process vasculature development;GO:0002009,biological_process morphogenesis of an epithelium;GO:0002011,biological_process morphogenesis of an epithelial sheet;GO:0003007,biological_process heart morphogenesis;GO:0003674,molecular_function molecular_function;GO:0005102,mo…	COL1A; collagen type I alpha; K06236; COL2A; collagen type II alpha; K19719; COL5AS; collagen type V/XI/XXIV/XXVII, alpha; K19721	map04151,map04510,map04512,map04611,map04926,map04933,map04974,map05146,map05165,map05205	NP_001014971.1 collagen alpha-1(V) chain precursor [Sus scrofa]	NA
1	273999000	273999200	IP_ZT_vs_In_ZT_peak_58	79.9313	+	1.55639e-39	2.52594e-39	ENSSSCG00000005751:exon	ENSSSCG00000005751:1:273971970-274085426:+:27130	ENSSSCG00000005751(COL5A1)	136;GO:0001568,biological_process blood vessel development;GO:0001654,biological_process eye development;GO:0001944,biological_process vasculature development;GO:0002009,biological_process morphogenesis of an epithelium;GO:0002011,biological_process morphogenesis of an epithelial sheet;GO:0003007,biological_process heart morphogenesis;GO:0003674,molecular_function molecular_function;GO:0005102,mo…	COL1A; collagen type I alpha; K06236; COL2A; collagen type II alpha; K19719; COL5AS; collagen type V/XI/XXIV/XXVII, alpha; K19721	map04151,map04510,map04512,map04611,map04926,map04933,map04974,map05146,map05165,map05205	NP_001014971.1 collagen alpha-1(V) chain precursor [Sus scrofa]	NA
1	274011800	274012000	IP_ZT_vs_In_ZT_peak_59	81.5604	+	5.5279e-44	9.12103e-44	ENSSSCG00000005751:intron	ENSSSCG00000005751:1:273971970-274085426:+:39930	ENSSSCG00000005751(COL5A1)	136;GO:0001568,biological_process blood vessel development;GO:0001654,biological_process eye development;GO:0001944,biological_process vasculature development;GO:0002009,biological_process morphogenesis of an epithelium;GO:0002011,biological_process morphogenesis of an epithelial sheet;GO:0003007,biological_process heart morphogenesis;GO:0003674,molecular_function molecular_function;GO:0005102,mo…	COL1A; collagen type I alpha; K06236; COL2A; collagen type II alpha; K19719; COL5AS; collagen type V/XI/XXIV/XXVII, alpha; K19721	map04151,map04510,map04512,map04611,map04926,map04933,map04974,map05146,map05165,map05205	NP_001014971.1 collagen alpha-1(V) chain precursor [Sus scrofa]	NA
1	274012600	274012800	IP_ZT_vs_In_ZT_peak_60	67.2556	+	2.53196e-13	3.43375e-13	ENSSSCG00000005751:exon	ENSSSCG00000005751:1:273971970-274085426:+:40730	ENSSSCG00000005751(COL5A1)	136;GO:0001568,biological_process blood vessel development;GO:0001654,biological_process eye development;GO:0001944,biological_process vasculature development;GO:0002009,biological_process morphogenesis of an epithelium;GO:0002011,biological_process morphogenesis of an epithelial sheet;GO:0003007,biological_process heart morphogenesis;GO:0003674,molecular_function molecular_function;GO:0005102,mo…	COL1A; collagen type I alpha; K06236; COL2A; collagen type II alpha; K19719; COL5AS; collagen type V/XI/XXIV/XXVII, alpha; K19721	map04151,map04510,map04512,map04611,map04926,map04933,map04974,map05146,map05165,map05205	NP_001014971.1 collagen alpha-1(V) chain precursor [Sus scrofa]	NA
1	274015600	274015800	IP_ZT_vs_In_ZT_peak_61	58.3102	+	0.00105782	0.00134261	ENSSSCG00000005751:intron	ENSSSCG00000005751:1:273971970-274085426:+:43730	ENSSSCG00000005751(COL5A1)	136;GO:0001568,biological_process blood vessel development;GO:0001654,biological_process eye development;GO:0001944,biological_process vasculature development;GO:0002009,biological_process morphogenesis of an epithelium;GO:0002011,biological_process morphogenesis of an epithelial sheet;GO:0003007,biological_process heart morphogenesis;GO:0003674,molecular_function molecular_function;GO:0005102,mo…	COL1A; collagen type I alpha; K06236; COL2A; collagen type II alpha; K19719; COL5AS; collagen type V/XI/XXIV/XXVII, alpha; K19721	map04151,map04510,map04512,map04611,map04926,map04933,map04974,map05146,map05165,map05205	NP_001014971.1 collagen alpha-1(V) chain precursor [Sus scrofa]	NA
1	274024400	274024600	IP_ZT_vs_In_ZT_peak_62	95.5524	+	2.25556e-92	5.58251e-92	ENSSSCG00000005751:exon	ENSSSCG00000005751:1:273971970-274085426:+:52530	ENSSSCG00000005751(COL5A1)	136;GO:0001568,biological_process blood vessel development;GO:0001654,biological_process eye development;GO:0001944,biological_process vasculature development;GO:0002009,biological_process morphogenesis of an epithelium;GO:0002011,biological_process morphogenesis of an epithelial sheet;GO:0003007,biological_process heart morphogenesis;GO:0003674,molecular_function molecular_function;GO:0005102,mo…	COL1A; collagen type I alpha; K06236; COL2A; collagen type II alpha; K19719; COL5AS; collagen type V/XI/XXIV/XXVII, alpha; K19721	map04151,map04510,map04512,map04611,map04926,map04933,map04974,map05146,map05165,map05205	NP_001014971.1 collagen alpha-1(V) chain precursor [Sus scrofa]	NA
1	274025400	274025600	IP_ZT_vs_In_ZT_peak_63	75.6706	+	4.60415e-29	6.90623e-29	ENSSSCG00000005751:exon	ENSSSCG00000005751:1:273971970-274085426:+:53530	ENSSSCG00000005751(COL5A1)	136;GO:0001568,biological_process blood vessel development;GO:0001654,biological_process eye development;GO:0001944,biological_process vasculature development;GO:0002009,biological_process morphogenesis of an epithelium;GO:0002011,biological_process morphogenesis of an epithelial sheet;GO:0003007,biological_process heart morphogenesis;GO:0003674,molecular_function molecular_function;GO:0005102,mo…	COL1A; collagen type I alpha; K06236; COL2A; collagen type II alpha; K19719; COL5AS; collagen type V/XI/XXIV/XXVII, alpha; K19721	map04151,map04510,map04512,map04611,map04926,map04933,map04974,map05146,map05165,map05205	NP_001014971.1 collagen alpha-1(V) chain precursor [Sus scrofa]	NA
1	274026000	274026400	IP_ZT_vs_In_ZT_peak_64	55.7682	+	0.0291	0.0360113	ENSSSCG00000005751:intron	ENSSSCG00000005751:1:273971970-274085426:+:54230	ENSSSCG00000005751(COL5A1)	136;GO:0001568,biological_process blood vessel development;GO:0001654,biological_process eye development;GO:0001944,biological_process vasculature development;GO:0002009,biological_process morphogenesis of an epithelium;GO:0002011,biological_process morphogenesis of an epithelial sheet;GO:0003007,biological_process heart morphogenesis;GO:0003674,molecular_function molecular_function;GO:0005102,mo…	COL1A; collagen type I alpha; K06236; COL2A; collagen type II alpha; K19719; COL5AS; collagen type V/XI/XXIV/XXVII, alpha; K19721	map04151,map04510,map04512,map04611,map04926,map04933,map04974,map05146,map05165,map05205	NP_001014971.1 collagen alpha-1(V) chain precursor [Sus scrofa]	NA
1	274041200	274041400	IP_ZT_vs_In_ZT_peak_65	69.7262	+	2.8866e-17	4.08247e-17	ENSSSCG00000005751:intron	ENSSSCG00000023333:1:274103876-274111970:+:-62576	ENSSSCG00000023333(FCN2)	165;GO:0001664,molecular_function G protein-coupled receptor binding;GO:0001817,biological_process regulation of cytokine production;GO:0001819,biological_process positive regulation of cytokine production;GO:0001867,biological_process complement activation, lectin pathway;GO:0001871,molecular_function obsolete pattern binding;GO:0002218,biological_process activation of innate immune response;GO:…	NA	NA	NP_999033.1 ficolin-2 precursor [Sus scrofa]	NA
1	274054600	274054800	IP_ZT_vs_In_ZT_peak_66	83.1462	+	1.49386e-48	2.54986e-48	ENSSSCG00000005751:intron	ENSSSCG00000023333:1:274103876-274111970:+:-49176	ENSSSCG00000023333(FCN2)	165;GO:0001664,molecular_function G protein-coupled receptor binding;GO:0001817,biological_process regulation of cytokine production;GO:0001819,biological_process positive regulation of cytokine production;GO:0001867,biological_process complement activation, lectin pathway;GO:0001871,molecular_function obsolete pattern binding;GO:0002218,biological_process activation of innate immune response;GO:…	NA	NA	NP_999033.1 ficolin-2 precursor [Sus scrofa]	NA
1	274058200	274058400	IP_ZT_vs_In_ZT_peak_67	66.5357	+	2.79754e-12	3.74265e-12	ENSSSCG00000005751:exon	ENSSSCG00000023333:1:274103876-274111970:+:-45576	ENSSSCG00000023333(FCN2)	165;GO:0001664,molecular_function G protein-coupled receptor binding;GO:0001817,biological_process regulation of cytokine production;GO:0001819,biological_process positive regulation of cytokine production;GO:0001867,biological_process complement activation, lectin pathway;GO:0001871,molecular_function obsolete pattern binding;GO:0002218,biological_process activation of innate immune response;GO:…	NA	NA	NP_999033.1 ficolin-2 precursor [Sus scrofa]	NA
1	274060600	274060800	IP_ZT_vs_In_ZT_peak_68	117.845	+	3.44596e-207	3.4115e-206	ENSSSCG00000005751:intron	ENSSSCG00000023333:1:274103876-274111970:+:-43176	ENSSSCG00000023333(FCN2)	165;GO:0001664,molecular_function G protein-coupled receptor binding;GO:0001817,biological_process regulation of cytokine production;GO:0001819,biological_process positive regulation of cytokine production;GO:0001867,biological_process complement activation, lectin pathway;GO:0001871,molecular_function obsolete pattern binding;GO:0002218,biological_process activation of innate immune response;GO:…	NA	NA	NP_999033.1 ficolin-2 precursor [Sus scrofa]	NA
1	274062600	274062800	IP_ZT_vs_In_ZT_peak_69	107.94	+	1.89886e-150	8.17337e-150	ENSSSCG00000005751:intron	ENSSSCG00000023333:1:274103876-274111970:+:-41176	ENSSSCG00000023333(FCN2)	165;GO:0001664,molecular_function G protein-coupled receptor binding;GO:0001817,biological_process regulation of cytokine production;GO:0001819,biological_process positive regulation of cytokine production;GO:0001867,biological_process complement activation, lectin pathway;GO:0001871,molecular_function obsolete pattern binding;GO:0002218,biological_process activation of innate immune response;GO:…	NA	NA	NP_999033.1 ficolin-2 precursor [Sus scrofa]	NA
1	274065800	274066000	IP_ZT_vs_In_ZT_peak_70	67.8042	+	3.7703e-14	5.18417e-14	ENSSSCG00000005751:intron	ENSSSCG00000023333:1:274103876-274111970:+:-37976	ENSSSCG00000023333(FCN2)	165;GO:0001664,molecular_function G protein-coupled receptor binding;GO:0001817,biological_process regulation of cytokine production;GO:0001819,biological_process positive regulation of cytokine production;GO:0001867,biological_process complement activation, lectin pathway;GO:0001871,molecular_function obsolete pattern binding;GO:0002218,biological_process activation of innate immune response;GO:…	NA	NA	NP_999033.1 ficolin-2 precursor [Sus scrofa]	NA
1	274067400	274067600	IP_ZT_vs_In_ZT_peak_71	89.0164	+	1.68689e-67	3.34003e-67	ENSSSCG00000005751:exon	ENSSSCG00000023333:1:274103876-274111970:+:-36376	ENSSSCG00000023333(FCN2)	165;GO:0001664,molecular_function G protein-coupled receptor binding;GO:0001817,biological_process regulation of cytokine production;GO:0001819,biological_process positive regulation of cytokine production;GO:0001867,biological_process complement activation, lectin pathway;GO:0001871,molecular_function obsolete pattern binding;GO:0002218,biological_process activation of innate immune response;GO:…	NA	NA	NP_999033.1 ficolin-2 precursor [Sus scrofa]	NA
1	274082800	274083000	IP_ZT_vs_In_ZT_peak_72	106.566	+	2.65151e-143	9.72222e-143	ENSSSCG00000005751:exon	ENSSSCG00000023333:1:274103876-274111970:+:-20976	ENSSSCG00000023333(FCN2)	165;GO:0001664,molecular_function G protein-coupled receptor binding;GO:0001817,biological_process regulation of cytokine production;GO:0001819,biological_process positive regulation of cytokine production;GO:0001867,biological_process complement activation, lectin pathway;GO:0001871,molecular_function obsolete pattern binding;GO:0002218,biological_process activation of innate immune response;GO:…	NA	NA	NP_999033.1 ficolin-2 precursor [Sus scrofa]	NA
2	1188395	1189100	IP_ZT_vs_In_ZT_peak_73	5.56268	+	1.87413e-220	2.22119e-220	ENSSSCG00000040793:exon;ENSSSCG00000031903:intron;ENSSSCG00000040793:three_prime_UTR	ENSSSCG00000033809:2:1166970-1184805:-:-3942	ENSSSCG00000033809(ENSSSCG00000033809)	NA	NA	NA	XP_014651223.1 PREDICTED: interferon-induced transmembrane protein 10 [Ceratotherium simum simum]	NA
2	6751315	6751550	IP_ZT_vs_In_ZT_peak_74	50.2637	+	0	0	intergenic	ENSSSCG00000047432:2:6749399-6750686:+:2033	ENSSSCG00000047432(ENSSSCG00000047432)	NA	NA	NA	NA	NA
2	6751785	6752020	IP_ZT_vs_In_ZT_peak_75	51.5616	+	0	0	intergenic	ENSSSCG00000041050:2:6753570-6794973:+:-1667	ENSSSCG00000041050(ENSSSCG00000041050)	NA	NA	NA	NA	NA
2	6752255	6753195	IP_ZT_vs_In_ZT_peak_76	46.2649	+	0	0	intergenic	ENSSSCG00000041050:2:6753570-6794973:+:-845	ENSSSCG00000041050(ENSSSCG00000041050)	NA	NA	NA	NA	NA
2	6753430	6753665	IP_ZT_vs_In_ZT_peak_77	60.7681	+	0	0	ENSSSCG00000048856:intron	ENSSSCG00000041050:2:6753570-6794973:+:-22	ENSSSCG00000041050(ENSSSCG00000041050)	NA	NA	NA	NA	NA
2	6753900	6754135	IP_ZT_vs_In_ZT_peak_78	35.2818	+	0	0	ENSSSCG00000048856:exon	ENSSSCG00000041050:2:6753570-6794973:+:447	ENSSSCG00000041050(ENSSSCG00000041050)	NA	NA	NA	NA	NA
2	6754370	6755310	IP_ZT_vs_In_ZT_peak_79	48.9073	+	0	0	ENSSSCG00000048856:exon	ENSSSCG00000041050:2:6753570-6794973:+:1270	ENSSSCG00000041050(ENSSSCG00000041050)	NA	NA	NA	NA	NA
2	6756015	6756250	IP_ZT_vs_In_ZT_peak_80	51.6198	+	0	0	ENSSSCG00000041050:Promoter;ENSSSCG00000048856:exon	ENSSSCG00000048856:2:6752139-6757157:-:1024	ENSSSCG00000048856(ENSSSCG00000048856)	NA	NA	NA	NA	NA
2	6756485	6756720	IP_ZT_vs_In_ZT_peak_81	50.1599	+	0	0	ENSSSCG00000041050:Promoter;ENSSSCG00000048856:exon	ENSSSCG00000048856:2:6752139-6757157:-:554	ENSSSCG00000048856(ENSSSCG00000048856)	NA	NA	NA	NA	NA
2	6756955	6757190	IP_ZT_vs_In_ZT_peak_82	41.6701	+	0	0	ENSSSCG00000041050:Promoter;ENSSSCG00000048856:exon	ENSSSCG00000048856:2:6752139-6757157:-:84	ENSSSCG00000048856(ENSSSCG00000048856)	NA	NA	NA	NA	NA
2	6791970	6792910	IP_ZT_vs_In_ZT_peak_83	2.48831	+	5.25913e-209	6.01043e-209	ENSSSCG00000041050:exon	ENSSSCG00000044913:2:6797357-6803782:-:11342	ENSSSCG00000044913(ENSSSCG00000044913)	NA	NA	NA	NA	NA
2	6793615	6794085	IP_ZT_vs_In_ZT_peak_84	31.1753	+	0	0	intergenic	ENSSSCG00000044913:2:6797357-6803782:-:9932	ENSSSCG00000044913(ENSSSCG00000044913)	NA	NA	NA	NA	NA
2	6797610	6798550	IP_ZT_vs_In_ZT_peak_85	27.7692	+	0	0	ENSSSCG00000044913:exon	ENSSSCG00000044913:2:6797357-6803782:-:5702	ENSSSCG00000044913(ENSSSCG00000044913)	NA	NA	NA	NA	NA
2	6799490	6800900	IP_ZT_vs_In_ZT_peak_86	32.6135	+	0	0	ENSSSCG00000044913:exon	ENSSSCG00000044913:2:6797357-6803782:-:3587	ENSSSCG00000044913(ENSSSCG00000044913)	NA	NA	NA	NA	NA
2	6801370	6801840	IP_ZT_vs_In_ZT_peak_87	12.0005	+	2.00468e-245	3.05476e-245	ENSSSCG00000044913:exon	ENSSSCG00000044913:2:6797357-6803782:-:2177	ENSSSCG00000044913(ENSSSCG00000044913)	NA	NA	NA	NA	NA
2	6806540	6807245	IP_ZT_vs_In_ZT_peak_88	54.0487	+	0	0	intergenic	ENSSSCG00000044913:2:6797357-6803782:-:-3110	ENSSSCG00000044913(ENSSSCG00000044913)	NA	NA	NA	NA	NA
2	6807480	6807950	IP_ZT_vs_In_ZT_peak_89	26.7251	+	1.28894e-307	2.57788e-307	intergenic	ENSSSCG00000044913:2:6797357-6803782:-:-3933	ENSSSCG00000044913(ENSSSCG00000044913)	NA	NA	NA	NA	NA
2	6810300	6810770	IP_ZT_vs_In_ZT_peak_90	36.7182	+	0	0	intergenic	ENSSSCG00000044913:2:6797357-6803782:-:-6753	ENSSSCG00000044913(ENSSSCG00000044913)	NA	NA	NA	NA	NA
2	6811005	6811240	IP_ZT_vs_In_ZT_peak_91	8.0622	+	5.47328e-230	7.2977e-230	intergenic	ENSSSCG00000044913:2:6797357-6803782:-:-7340	ENSSSCG00000044913(ENSSSCG00000044913)	NA	NA	NA	NA	NA
2	8892165	8892400	IP_ZT_vs_In_ZT_peak_92	14.8159	+	9.06775e-257	1.45084e-256	ENSSSCG00000022404:exon	ENSSSCG00000049213:2:8912420-8912526:-:20243	ENSSSCG00000049213(U2)	NA	NA	NA	NA	NA
2	8894515	8894750	IP_ZT_vs_In_ZT_peak_93	16.1071	+	4.65586e-262	7.84145e-262	ENSSSCG00000022404:exon	ENSSSCG00000049213:2:8912420-8912526:-:17893	ENSSSCG00000049213(U2)	NA	NA	NA	NA	NA
2	9206830	9207065	IP_ZT_vs_In_ZT_peak_94	5.61543	+	1.18488e-220	1.45832e-220	ENSSSCG00000036669:intron	ENSSSCG00000036669:2:9195762-9288391:+:11185	ENSSSCG00000036669(ENSSSCG00000036669)	NA	NA	NA	XP_002699362.2 neuroblast differentiation-associated protein AHNAK isoform X8 [Bos taurus]; XP_019500909.1 PREDICTED: neuroblast differentiation-associated protein AHNAK isoform X3 [Hipposideros armiger]; XP_020772569.1 neuroblast differentiation-associated protein AHNAK isoform X6 [Odocoileus virginianus texanus]	NA
2	9209885	9210120	IP_ZT_vs_In_ZT_peak_95	9.46459	+	1.99315e-235	2.77307e-235	ENSSSCG00000036669:intron	ENSSSCG00000036669:2:9195762-9288391:+:14240	ENSSSCG00000036669(ENSSSCG00000036669)	NA	NA	NA	XP_002699362.2 neuroblast differentiation-associated protein AHNAK isoform X8 [Bos taurus]; XP_019500909.1 PREDICTED: neuroblast differentiation-associated protein AHNAK isoform X3 [Hipposideros armiger]; XP_020772569.1 neuroblast differentiation-associated protein AHNAK isoform X6 [Odocoileus virginianus texanus]	NA
2	9210825	9211060	IP_ZT_vs_In_ZT_peak_96	11.6324	+	5.84147e-244	8.49668e-244	ENSSSCG00000036669:intron	ENSSSCG00000036669:2:9195762-9288391:+:15180	ENSSSCG00000036669(ENSSSCG00000036669)	NA	NA	NA	XP_002699362.2 neuroblast differentiation-associated protein AHNAK isoform X8 [Bos taurus]; XP_019500909.1 PREDICTED: neuroblast differentiation-associated protein AHNAK isoform X3 [Hipposideros armiger]; XP_020772569.1 neuroblast differentiation-associated protein AHNAK isoform X6 [Odocoileus virginianus texanus]	NA
2	18392745	18392980	IP_ZT_vs_In_ZT_peak_97	19.9732	+	3.20403e-278	6.03111e-278	ENSSSCG00000040937:intron	ENSSSCG00000040937:2:18271069-18448292:-:55429	ENSSSCG00000040937(ACCSL)	82;GO:0003674,molecular_function molecular_function;GO:0003824,molecular_function catalytic activity;GO:0005488,molecular_function binding;GO:0005506,molecular_function iron ion binding;GO:0005575,cellular_component cellular_component;GO:0005622,cellular_component intracellular;GO:0005623,cellular_component cell;GO:0005634,cellular_component nucleus;GO:0005654,cellular_component nucleoplasm;GO:00…	NA	NA	XP_003353938.2 alpha-ketoglutarate-dependent dioxygenase alkB homolog 3 [Sus scrofa]; XP_020938821.1 probable inactive 1-aminocyclopropane-1-carboxylate synthase-like protein 2 isoform X1 [Sus scrofa]	NA
2	77043575	77043810	IP_ZT_vs_In_ZT_peak_98	19.7035	+	4.45739e-277	7.92425e-277	ENSSSCG00000033169:exon	ENSSSCG00000033169:2:77043331-77046747:-:3054	ENSSSCG00000033169(RPS15)	197;GO:0000028,biological_process ribosomal small subunit assembly;GO:0000054,biological_process ribosomal subunit export from nucleus;GO:0000056,biological_process ribosomal small subunit export from nucleus;GO:0000184,biological_process nuclear-transcribed mRNA catabolic process, nonsense-mediated decay;GO:0000956,biological_process nuclear-transcribed mRNA catabolic process;GO:0001889,biologic…	RP-S15e, RPS15; small subunit ribosomal protein S15e; K02958	map03010	XP_004718115.1 PREDICTED: LOW QUALITY PROTEIN: 40S ribosomal protein S15 [Echinops telfairi]; XP_017654590.1 PREDICTED: 40S ribosomal protein S15 isoform X2 [Nannospalax galili]	NA
2	78760485	78760720	IP_ZT_vs_In_ZT_peak_99	54.4098	+	0	0	ENSSSCG00000014016:exon	ENSSSCG00000014017:2:78783784-78802295:+:-23181	ENSSSCG00000014017(MGAT4B)	62;GO:0000139,cellular_component Golgi membrane;GO:0003674,molecular_function molecular_function;GO:0003824,molecular_function catalytic activity;GO:0005575,cellular_component cellular_component;GO:0005622,cellular_component intracellular;GO:0005623,cellular_component cell;GO:0005737,cellular_component cytoplasm;GO:0005794,cellular_component Golgi apparatus;GO:0006464,biological_process cellular …	MGAT4A_B; alpha-1,3-mannosylglycoprotein beta-1,4-N-acetylglucosaminyltransferase A/B [EC:2.4.1.145]; K00738	map00510,map00513	XP_003123697.1 alpha-1,3-mannosyl-glycoprotein 4-beta-N-acetylglucosaminyltransferase B [Sus scrofa]	NA
2	125606795	125607030	IP_ZT_vs_In_ZT_peak_100	6.91537	+	1.37456e-225	1.75943e-225	ENSSSCG00000014232:exon	ENSSSCG00000014232:2:125593115-125607594:-:681	ENSSSCG00000014232(LOX)	88;GO:0001568,biological_process blood vessel development;GO:0001944,biological_process vasculature development;GO:0003674,molecular_function molecular_function;GO:0003824,molecular_function catalytic activity;GO:0004720,molecular_function protein-lysine 6-oxidase activity;GO:0005488,molecular_function binding;GO:0005507,molecular_function copper ion binding;GO:0005575,cellular_component cellular…	NA	NA	NP_001193332.1 protein-lysine 6-oxidase precursor [Sus scrofa]	NA
4	733200	733400	IP_ZT_vs_In_ZT_peak_101	0.387055	+	1.25021e-45	5.79956e-45	ENSSSCG00000039094:exon	ENSSSCG00000043754:4:764197-771172:-:37872	ENSSSCG00000043754(ENSSSCG00000043754)	NA	NA	NA	NA	NA
4	8062800	8063000	IP_ZT_vs_In_ZT_peak_102	5.52178	+	1.23254e-65	9.80165e-65	ENSSSCG00000005944:intron	ENSSSCG00000005946:4:8078155-8110829:-:47929	ENSSSCG00000005946(CCN4)	95;GO:0001558,biological_process regulation of cell growth;GO:0003674,molecular_function molecular_function;GO:0005102,molecular_function signaling receptor binding;GO:0005178,molecular_function integrin binding;GO:0005488,molecular_function binding;GO:0005515,molecular_function protein binding;GO:0005539,molecular_function glycosaminoglycan binding;GO:0005575,cellular_component cellular_componen…	CTGF, CCN2, IGFBP8; connective tissue growth factor; K06827; WISP1; WNT1-inducible-signaling pathway protein 1; K22471	map04310,map04371,map04390	XP_005662899.2 WNT1-inducible-signaling pathway protein 1 isoform X1 [Sus scrofa]; XP_007999776.1 PREDICTED: WNT1-inducible-signaling pathway protein 1 isoform X1 [Chlorocebus sabaeus]; XP_020944535.1 WNT1-inducible-signaling pathway protein 1 isoform X2 [Sus scrofa]	NA
4	12459800	12460000	IP_ZT_vs_In_ZT_peak_103	2.34946	+	7.80893e-53	5.01574e-52	ENSSSCG00000005965:five_prime_UTR;ENSSSCG00000005965:exon	ENSSSCG00000005965:4:12455118-12461078:-:1178	ENSSSCG00000005965(MYC)	782;GO:0000003,biological_process reproduction;GO:0000082,biological_process G1/S transition of mitotic cell cycle;GO:0000122,biological_process negative regulation of transcription by RNA polymerase II;GO:0000165,biological_process MAPK cascade;GO:0000228,cellular_component nuclear chromosome;GO:0000278,biological_process mitotic cell cycle;GO:0000320,biological_process re-entry into mitotic cel…
of DNA metabolic process;GO:0051054,biological_process positive regulation of DNA metabolic process;GO:0051093,biological_process negative regulation of developmental process;GO:0051094,biological_process positive regulation of developmental process;GO:0051098,biological_process regulation of binding;GO:0051099,biological_process positive regulation of binding;GO:0051100,biological_process negati…	MYC; Myc proto-oncogene protein; K04377	map04010,map04012,map04110,map04151,map04218,map04310,map04350,map04390,map04391,map04550,map04630,map04919,map05132,map05160,map05161,map05163,map05166,map05167,map05169,map05200,map05202,map05205,map05206,map05210,map05213,map05216,map05219,map05220,map05221,map05222,map05224,map05225,map05226,map05230	ACQ76904.1 myc proto-oncogene protein [Sus scrofa]	bHLH
4	20794200	20794400	IP_ZT_vs_In_ZT_peak_104	5.47582	+	1.9341e-65	1.46816e-64	ENSSSCG00000006009:intron	ENSSSCG00000006008:4:20668378-20669687:-:-124613	ENSSSCG00000006008(ENSSSCG00000006008)	NA	NA	NA	NA	NA
4	42953000	42953200	IP_ZT_vs_In_ZT_peak_105	0.76643	+	5.58221e-47	2.82494e-46	ENSSSCG00000006110:exon	ENSSSCG00000006110:4:42946777-42969356:+:6323	ENSSSCG00000006110(RBM12B)	NA	NA	NA	XP_013852064.1 RNA-binding protein 12B isoform X2 [Sus scrofa]	NA
4	65620400	65620800	IP_ZT_vs_In_ZT_peak_106	6.73446	+	6.60116e-71	8.47995e-70	ENSSSCG00000006197:exon	ENSSSCG00000006197:4:65595948-65778884:-:158284	ENSSSCG00000006197(SULF1)	284;GO:0000902,biological_process cell morphogenesis;GO:0000904,biological_process cell morphogenesis involved in differentiation;GO:0001501,biological_process skeletal system development;GO:0001502,biological_process cartilage condensation;GO:0001655,biological_process urogenital system development;GO:0001817,biological_process regulation of cytokine production;GO:0001819,biological_process posi…	NA	NA	XP_020944916.1 extracellular sulfatase Sulf-1 isoform X1 [Sus scrofa]; XP_020944922.1 extracellular sulfatase Sulf-1 isoform X3 [Sus scrofa]; XP_020944925.1 extracellular sulfatase Sulf-1 isoform X4 [Sus scrofa]	NA
4	65669200	65669600	IP_ZT_vs_In_ZT_peak_107	3.37321	+	8.26792e-57	5.7531e-56	ENSSSCG00000006197:exon	ENSSSCG00000006197:4:65595948-65778884:-:109484	ENSSSCG00000006197(SULF1)	284;GO:0000902,biological_process cell morphogenesis;GO:0000904,biological_process cell morphogenesis involved in differentiation;GO:0001501,biological_process skeletal system development;GO:0001502,biological_process cartilage condensation;GO:0001655,biological_process urogenital system development;GO:0001817,biological_process regulation of cytokine production;GO:0001819,biological_process posi…	NA	NA	XP_020944916.1 extracellular sulfatase Sulf-1 isoform X1 [Sus scrofa]; XP_020944922.1 extracellular sulfatase Sulf-1 isoform X3 [Sus scrofa]; XP_020944925.1 extracellular sulfatase Sulf-1 isoform X4 [Sus scrofa]	NA
4	65748800	65749000	IP_ZT_vs_In_ZT_peak_108	0.0206355	+	2.40812e-44	1.08691e-43	ENSSSCG00000006197:intron	ENSSSCG00000006197:4:65595948-65778884:-:29984	ENSSSCG00000006197(SULF1)	284;GO:0000902,biological_process cell morphogenesis;GO:0000904,biological_process cell morphogenesis involved in differentiation;GO:0001501,biological_process skeletal system development;GO:0001502,biological_process cartilage condensation;GO:0001655,biological_process urogenital system development;GO:0001817,biological_process regulation of cytokine production;GO:0001819,biological_process posi…	NA	NA	XP_020944916.1 extracellular sulfatase Sulf-1 isoform X1 [Sus scrofa]; XP_020944922.1 extracellular sulfatase Sulf-1 isoform X3 [Sus scrofa]; XP_020944925.1 extracellular sulfatase Sulf-1 isoform X4 [Sus scrofa]	NA
4	84600600	84600800	IP_ZT_vs_In_ZT_peak_109	2.34946	+	7.80894e-53	5.01574e-52	ENSSSCG00000006321:intron	ENSSSCG00000006321:4:84597424-84700186:+:3276	ENSSSCG00000006321(FAM78B)	NA	NA	NA	NP_780670.2 protein FAM78B [Mus musculus]; XP_020141026.1 protein FAM78B isoform X2 [Microcebus murinus]	NA
4	84635000	84635200	IP_ZT_vs_In_ZT_peak_110	6.29015	+	5.95864e-69	6.23332e-68	ENSSSCG00000006321:intron	ENSSSCG00000006321:4:84597424-84700186:+:37676	ENSSSCG00000006321(FAM78B)	NA	NA	NA	NP_780670.2 protein FAM78B [Mus musculus]; XP_020141026.1 protein FAM78B isoform X2 [Microcebus murinus]	NA
4	84639600	84639800	IP_ZT_vs_In_ZT_peak_111	6.20364	+	1.4212e-68	1.31856e-67	ENSSSCG00000006321:intron	ENSSSCG00000006321:4:84597424-84700186:+:42276	ENSSSCG00000006321(FAM78B)	NA	NA	NA	NP_780670.2 protein FAM78B [Mus musculus]; XP_020141026.1 protein FAM78B isoform X2 [Microcebus murinus]	NA
4	84648800	84649000	IP_ZT_vs_In_ZT_peak_112	2.09615	+	7.13282e-52	4.41178e-51	ENSSSCG00000006321:intron	ENSSSCG00000006321:4:84597424-84700186:+:51476	ENSSSCG00000006321(FAM78B)	NA	NA	NA	NP_780670.2 protein FAM78B [Mus musculus]; XP_020141026.1 protein FAM78B isoform X2 [Microcebus murinus]	NA
4	84660400	84660600	IP_ZT_vs_In_ZT_peak_113	6.25934	+	8.1232e-69	7.97985e-68	ENSSSCG00000006321:intron	ENSSSCG00000006321:4:84597424-84700186:+:63076	ENSSSCG00000006321(FAM78B)	NA	NA	NA	NP_780670.2 protein FAM78B [Mus musculus]; XP_020141026.1 protein FAM78B isoform X2 [Microcebus murinus]	NA
4	87768600	87768800	IP_ZT_vs_In_ZT_peak_114	1.58464	+	5.82611e-50	3.24322e-49	ENSSSCG00000006338:exon	ENSSSCG00000006337:4:87720117-87742992:-:-25708	ENSSSCG00000006337(HSD17B7)	102;GO:0000003,biological_process reproduction;GO:0000253,molecular_function 3-keto sterol reductase activity;GO:0003674,molecular_function molecular_function;GO:0003824,molecular_function catalytic activity;GO:0004303,molecular_function estradiol 17-beta-dehydrogenase activity;GO:0005102,molecular_function signaling receptor binding;GO:0005126,molecular_function cytokine receptor binding;GO:0005…	HSD17B7; 17beta-estradiol 17-dehydrogenase / 3beta-hydroxysteroid 3-dehydrogenase [EC:1.1.1.62 1.1.1.270]; K13373	map00100,map00140,map04913	NP_001172066.1 3-keto-steroid reductase [Sus scrofa]; XP_005655433.1 3-keto-steroid reductase isoform X2 [Sus scrofa]	NA
4	93155200	93155400	IP_ZT_vs_In_ZT_peak_115	1.56859	+	6.67962e-50	3.59838e-49	ENSSSCG00000006461:exon	ENSSSCG00000006462:4:93160670-93175974:-:20674	ENSSSCG00000006462(LRRC71)	NA	NA	NA	XP_001929554.1 leucine-rich repeat-containing protein 71 isoform X6 [Sus scrofa]; XP_020945315.1 leucine-rich repeat-containing protein 71 isoform X3 [Sus scrofa]; XP_020945316.1 leucine-rich repeat-containing protein 71 isoform X4 [Sus scrofa]	NA
4	93904400	93904600	IP_ZT_vs_In_ZT_peak_116	0.439125	+	8.18229e-46	3.90412e-45	ENSSSCG00000006496:exon	ENSSSCG00000006495:4:93865054-93886371:-:-18129	ENSSSCG00000006495(SEMA4A)	13;GO:0005575,cellular_component cellular_component;GO:0005576,cellular_component extracellular region;GO:0005615,cellular_component extracellular space;GO:0006935,biological_process chemotaxis;GO:0008150,biological_process biological_process;GO:0009605,biological_process response to external stimulus;GO:0016020,cellular_component membrane;GO:0040011,biological_process locomotion;GO:0042221,biolo…	SEMA4, CD100; semaphorin 4; K06521	map04360	XP_020945343.1 semaphorin-4A isoform X1 [Sus scrofa]; XP_020945344.1 semaphorin-4A isoform X2 [Sus scrofa]	NA
4	94076200	94076400	IP_ZT_vs_In_ZT_peak_117	6.00366	+	1.05003e-67	9.22925e-67	ENSSSCG00000006502:exon	ENSSSCG00000006503:4:94082798-94088225:-:11925	ENSSSCG00000006503(RXFP4)	41;GO:0001653,molecular_function peptide receptor activity;GO:0003674,molecular_function molecular_function;GO:0004888,molecular_function transmembrane signaling receptor activity;GO:0004930,molecular_function G protein-coupled receptor activity;GO:0004966,molecular_function galanin receptor activity;GO:0005575,cellular_component cellular_component;GO:0005623,cellular_component cell;GO:0005886,ce…	RXFP3, RLN3R1; relaxin family peptide receptor 3; K08397; RXFP4, RLN3R2; relaxin family peptide receptor 4; K08398	map04080,map04926	NP_001005844.1 relaxin-3 receptor 2 [Sus scrofa]	NA
4	94845600	94846000	IP_ZT_vs_In_ZT_peak_118	7.01334	+	3.78326e-72	5.26503e-71	ENSSSCG00000006540:exon	ENSSSCG00000006540:4:94832269-94847648:+:13531	ENSSSCG00000006540(PBXIP1)	59;GO:0003674,molecular_function molecular_function;GO:0003712,molecular_function transcription coregulator activity;GO:0003714,molecular_function transcription corepressor activity;GO:0005575,cellular_component cellular_component;GO:0005622,cellular_component intracellular;GO:0005623,cellular_component cell;GO:0005634,cellular_component nucleus;GO:0005737,cellular_component cytoplasm;GO:0005829,…	NA	NA	XP_020945398.1 pre-B-cell leukemia transcription factor-interacting protein 1 [Sus scrofa]	NA
4	97836000	97836400	IP_ZT_vs_In_ZT_peak_119	1.99733	+	1.68092e-51	1.00255e-50	ENSSSCG00000034984:exon	ENSSSCG00000034984:4:97835545-97837921:-:1721	ENSSSCG00000034984(PSMB4)	95;GO:0000226,biological_process microtubule cytoskeleton organization;GO:0000502,cellular_component proteasome complex;GO:0001530,molecular_function lipopolysaccharide binding;GO:0002682,biological_process regulation of immune system process;GO:0002683,biological_process negative regulation of immune system process;GO:0002861,biological_process regulation of inflammatory response to antigenic st…	PSMB4; 20S proteasome subunit beta 7 [EC:3.4.25.1]; K02736	map03050,map05010,map05012,map05014,map05016,map05020	NP_001231384.1 proteasome subunit beta type-4 [Sus scrofa]	NA
4	98391400	98391600	IP_ZT_vs_In_ZT_peak_120	6.52424	+	5.60191e-70	6.68228e-69	ENSSSCG00000006648:exon;ENSSSCG00000006646:three_prime_UTR;ENSSSCG00000006648:five_prime_UTR;ENSSSCG00000006646:exon	ENSSSCG00000006648:4:98390249-98442936:+:1251	ENSSSCG00000006648(CTSS)	212;GO:0000323,cellular_component lytic vacuole;GO:0001775,biological_process cell activation;GO:0001894,biological_process tissue homeostasis;GO:0001968,molecular_function fibronectin binding;GO:0002218,biological_process activation of innate immune response;GO:0002221,biological_process pattern recognition receptor signaling pathway;GO:0002224,biological_process toll-like receptor signaling pat…	CTSS; cathepsin S [EC:3.4.22.27]; K01368	map04142,map04145,map04210,map04612,map05152	XP_020945552.1 cathepsin S [Sus scrofa]	NA
4	101124800	101125000	IP_ZT_vs_In_ZT_peak_121	6.28993	+	5.97204e-69	6.23332e-68	ENSSSCG00000006709:exon	ENSSSCG00000040490:4:101207419-101210794:-:85894	ENSSSCG00000040490(ENSSSCG00000040490)	NA	NA	NA	XP_020946371.1 putative neuroblastoma breakpoint family member 5, partial [Sus scrofa]	NA
4	101142400	101142600	IP_ZT_vs_In_ZT_peak_122	4.31445	+	1.35302e-60	9.82411e-60	ENSSSCG00000006709:exon	ENSSSCG00000040490:4:101207419-101210794:-:68294	ENSSSCG00000040490(ENSSSCG00000040490)	NA	NA	NA	XP_020946371.1 putative neuroblastoma breakpoint family member 5, partial [Sus scrofa]	NA
4	104354200	104354400	IP_ZT_vs_In_ZT_peak_123	0.770529	+	5.39643e-47	2.81626e-46	ENSSSCG00000006740:exon	ENSSSCG00000006740:4:104353505-104384606:-:30306	ENSSSCG00000006740(ATP1A1)	382;GO:0000003,biological_process reproduction;GO:0000166,molecular_function nucleotide binding;GO:0001508,biological_process action potential;GO:0001700,biological_process embryonic development via the syncytial blastoderm;GO:0001894,biological_process tissue homeostasis;GO:0002026,biological_process regulation of the force of heart contraction;GO:0002028,biological_process regulation of sodium …	ATP1A; sodium/potassium-transporting ATPase subunit alpha [EC:7.2.2.13]; K01539	map04022,map04024,map04260,map04261,map04911,map04918,map04919,map04925,map04960,map04961,map04964,map04970,map04971,map04972,map04973,map04974,map04976,map04978	3WGU_A Chain A, Crystal Structure Of A Na+-bound Na+,k+-atpase Preceding The E1p State Without Oligomycin; ADB19852.1 Na+/K+ transporting alpha 1 polypeptide [Sus scrofa]; XP_020944376.1 sodium/potassium-transporting ATPase subunit alpha-1 isoform X1 [Sus scrofa]	NA
4	107735000	107735200	IP_ZT_vs_In_ZT_peak_124	1.58464	+	5.82614e-50	3.24322e-49	ENSSSCG00000006777:exon	ENSSSCG00000006777:4:107731535-107737701:+:3565	ENSSSCG00000006777(RHOC)	539;GO:0000003,biological_process reproduction;GO:0000166,molecular_function nucleotide binding;GO:0000278,biological_process mitotic cell cycle;GO:0000281,biological_process mitotic cytokinesis;GO:0000902,biological_process cell morphogenesis;GO:0000904,biological_process cell morphogenesis involved in differentiation;GO:0000910,biological_process cytokinesis;GO:0000912,biological_process assemb…
03034,biological_process regulation of response to wounding;GO:1903036,biological_process positive regulation of response to wounding;GO:1903047,biological_process mitotic cell cycle process;GO:1903475,biological_process mitotic actomyosin contractile ring assembly;GO:1903530,biological_process regulation of secretion by cell;GO:1903532,biological_process positive regulation of secretion by cell;…	RHOA; Ras homolog gene family, member A; K04513	map04014,map04015,map04022,map04024,map04062,map04071,map04072,map04144,map04150,map04270,map04310,map04350,map04360,map04361,map04510,map04520,map04530,map04611,map04621,map04625,map04660,map04670,map04722,map04810,map04921,map04928,map04972,map05100,map05130,map05131,map05132,map05133,map05135,map05152,map05163,map05200,map05203,map05205,map05206,map05210,map05418	EAW56537.1 hCG2043376, isoform CRA_c [Homo sapiens]; XP_020946420.1 rho-related GTP-binding protein RhoC isoform X1 [Sus scrofa]	NA
4	107737000	107737600	IP_ZT_vs_In_ZT_peak_125	5.73532	+	1.50578e-66	1.25732e-65	ENSSSCG00000006777:exon;ENSSSCG00000006777:three_prime_UTR	ENSSSCG00000006777:4:107731535-107737701:+:5765	ENSSSCG00000006777(RHOC)	539;GO:0000003,biological_process reproduction;GO:0000166,molecular_function nucleotide binding;GO:0000278,biological_process mitotic cell cycle;GO:0000281,biological_process mitotic cytokinesis;GO:0000902,biological_process cell morphogenesis;GO:0000904,biological_process cell morphogenesis involved in differentiation;GO:0000910,biological_process cytokinesis;GO:0000912,biological_process assemb…
03034,biological_process regulation of response to wounding;GO:1903036,biological_process positive regulation of response to wounding;GO:1903047,biological_process mitotic cell cycle process;GO:1903475,biological_process mitotic actomyosin contractile ring assembly;GO:1903530,biological_process regulation of secretion by cell;GO:1903532,biological_process positive regulation of secretion by cell;…	RHOA; Ras homolog gene family, member A; K04513	map04014,map04015,map04022,map04024,map04062,map04071,map04072,map04144,map04150,map04270,map04310,map04350,map04360,map04361,map04510,map04520,map04530,map04611,map04621,map04625,map04660,map04670,map04722,map04810,map04921,map04928,map04972,map05100,map05130,map05131,map05132,map05133,map05135,map05152,map05163,map05200,map05203,map05205,map05206,map05210,map05418	EAW56537.1 hCG2043376, isoform CRA_c [Homo sapiens]; XP_020946420.1 rho-related GTP-binding protein RhoC isoform X1 [Sus scrofa]	NA
4	110493600	110493800	IP_ZT_vs_In_ZT_peak_126	0.516705	+	4.34371e-46	2.13353e-45	ENSSSCG00000031125:exon;ENSSSCG00000031125:three_prime_UTR	ENSSSCG00000037808:4:110378016-110486771:-:-6929	ENSSSCG00000037808(ENSSSCG00000037808)	79;GO:0001676,biological_process long-chain fatty acid metabolic process;GO:0003674,molecular_function molecular_function;GO:0003824,molecular_function catalytic activity;GO:0004364,molecular_function glutathione transferase activity;GO:0005488,molecular_function binding;GO:0005515,molecular_function protein binding;GO:0005575,cellular_component cellular_component;GO:0005576,cellular_component ex…	GST, gst; glutathione S-transferase [EC:2.5.1.18]; K00799	map00480,map00980,map00982,map00983,map01524,map04212,map05200,map05204,map05225,map05418	XP_014635547.1 PREDICTED: glutathione S-transferase Mu 2 isoform X1 [Ceratotherium simum simum]; XP_020945718.1 glutathione S-transferase Mu 1-like isoform X2 [Sus scrofa]	NA
4	120764200	120764400	IP_ZT_vs_In_ZT_peak_127	7.05475	+	2.46893e-72	3.74829e-71	intergenic	ENSSSCG00000043509:4:120955482-120958126:+:-191182	ENSSSCG00000043509(ENSSSCG00000043509)	NA	NA	NA	NA	NA
5	235640	235855	IP_ZT_vs_In_ZT_peak_128	4.95534	+	1.90257e-45	1.41334e-44	ENSSSCG00000000964:exon	ENSSSCG00000000965:5:221465-233475:-:-2272	ENSSSCG00000000965(NCAPH2)	100;GO:0000003,biological_process reproduction;GO:0000070,biological_process mitotic sister chromatid segregation;GO:0000278,biological_process mitotic cell cycle;GO:0000280,biological_process nuclear division;GO:0000793,cellular_component condensed chromosome;GO:0000796,cellular_component condensin complex;GO:0000819,biological_process sister chromatid segregation;GO:0001775,biological_process c…	NA	NA	NP_001193292.1 condensin-2 complex subunit H2 [Sus scrofa]	NA
5	4188630	4188845	IP_ZT_vs_In_ZT_peak_129	3.76014	+	6.22983e-42	3.23951e-41	ENSSSCG00000000018:exon	ENSSSCG00000024146:5:4187911-4187993:+:826	ENSSSCG00000024146(ssc-mir-1249-1)	NA	NA	NA	NA	NA
5	8743620	8743835	IP_ZT_vs_In_ZT_peak_130	0.144339	+	3.42487e-32	1.31921e-31	ENSSSCG00000000084:intron	ENSSSCG00000000084:5:8738879-8745225:-:1497	ENSSSCG00000000084(ATF4)	469;GO:0000976,molecular_function transcription regulatory region sequence-specific DNA binding;GO:0000977,molecular_function RNA polymerase II regulatory region sequence-specific DNA binding;GO:0000978,molecular_function RNA polymerase II proximal promoter sequence-specific DNA binding;GO:0000980,molecular_function RNA polymerase II distal enhancer sequence-specific DNA binding;GO:0000981,molecu…	ATF4, CREB2; cyclic AMP-dependent transcription factor ATF-4; K04374	map04010,map04022,map04137,map04141,map04151,map04210,map04211,map04212,map04214,map04261,map04668,map04720,map04722,map04725,map04728,map04911,map04912,map04915,map04918,map04922,map04925,map04926,map04927,map04928,map04932,map04934,map04935,map05010,map05012,map05014,map05020,map05030,map05031,map05034,map05161,map05163,map05166,map05203,map05215	XP_020946546.1 cyclic AMP-dependent transcription factor ATF-4 isoform X1 [Sus scrofa]	TF_bZIP
5	9292085	9292515	IP_ZT_vs_In_ZT_peak_131	3.47555	+	4.07229e-41	2.01675e-40	ENSSSCG00000000094:exon;ENSSSCG00000000094:three_prime_UTR;ENSSSCG00000000095:intron	ENSSSCG00000000094:5:9273239-9293246:+:19061	ENSSSCG00000000094(SUN2)	158;GO:0000226,biological_process microtubule cytoskeleton organization;GO:0000228,cellular_component nuclear chromosome;GO:0000278,biological_process mitotic cell cycle;GO:0000781,cellular_component chromosome, telomeric region;GO:0000784,cellular_component nuclear chromosome, telomeric region;GO:0000793,cellular_component condensed chromosome;GO:0000794,cellular_component condensed nuclear chro…	NA	NA	XP_013843646.1 SUN domain-containing protein 2 isoform X1 [Sus scrofa]	NA
5	10040285	10040500	IP_ZT_vs_In_ZT_peak_132	5.70595	+	9.92236e-48	8.25541e-47	ENSSSCG00000029945:Promoter;ENSSSCG00000039348:exon	ENSSSCG00000039348:5:10038950-10041080:-:687	ENSSSCG00000039348(H1-0)	110;GO:0000228,cellular_component nuclear chromosome;GO:0000737,biological_process DNA catabolic process, endonucleolytic;GO:0000785,cellular_component chromatin;GO:0000786,cellular_component nucleosome;GO:0000790,cellular_component nuclear chromatin;GO:0000791,cellular_component euchromatin;GO:0003674,molecular_function molecular_function;GO:0003676,molecular_function nucleic acid binding;GO:000…	NA	NA	XP_003126085.1 histone H1.0 [Sus scrofa]	Fork_head
5	10245395	10246040	IP_ZT_vs_In_ZT_peak_133	2.72093	+	5.38868e-39	2.49077e-38	ENSSSCG00000026108:exon	ENSSSCG00000026108:5:10240696-10252988:-:7270	ENSSSCG00000026108(CDC42EP1)	86;GO:0003674,molecular_function molecular_function;GO:0005096,molecular_function GTPase activator activity;GO:0005488,molecular_function binding;GO:0005515,molecular_function protein binding;GO:0005575,cellular_component cellular_component;GO:0005622,cellular_component intracellular;GO:0005623,cellular_component cell;GO:0005737,cellular_component cytoplasm;GO:0005886,cellular_component plasma me…	NA	NA	XP_003481602.1 cdc42 effector protein 1 [Sus scrofa]	NA
5	11398225	11398440	IP_ZT_vs_In_ZT_peak_134	5.9701	+	1.5119e-48	1.31032e-47	ENSSSCG00000000145:exon	ENSSSCG00000050850:5:11326420-11331804:-:-66528	ENSSSCG00000050850(ENSSSCG00000050850)	NA	NA	NA	NA	NA
5	11426175	11426390	IP_ZT_vs_In_ZT_peak_135	4.33384	+	1.33522e-43	7.50613e-43	intergenic	ENSSSCG00000050850:5:11326420-11331804:-:-94478	ENSSSCG00000050850(ENSSSCG00000050850)	NA	NA	NA	NA	NA
5	11432840	11433270	IP_ZT_vs_In_ZT_peak_136	8.49972	+	9.79002e-57	1.35755e-55	intergenic	ENSSSCG00000050850:5:11326420-11331804:-:-101251	ENSSSCG00000050850(ENSSSCG00000050850)	NA	NA	NA	NA	NA
5	11433485	11433700	IP_ZT_vs_In_ZT_peak_137	10.4725	+	1.40378e-63	4.17122e-62	intergenic	ENSSSCG00000050850:5:11326420-11331804:-:-101788	ENSSSCG00000050850(ENSSSCG00000050850)	NA	NA	NA	NA	NA
5	11444235	11444450	IP_ZT_vs_In_ZT_peak_138	7.44298	+	3.10247e-53	3.22657e-52	intergenic	ENSSSCG00000000148:5:11509983-11543032:-:98689	ENSSSCG00000000148(ENSSSCG00000000148)	134;GO:0000003,biological_process reproduction;GO:0001906,biological_process cell killing;GO:0002376,biological_process immune system process;GO:0002526,biological_process acute inflammatory response;GO:0003674,molecular_function molecular_function;GO:0005102,molecular_function signaling receptor binding;GO:0005215,molecular_function transporter activity;GO:0005216,molecular_function ion channel …	NA	NA	XP_020947202.1 apolipoprotein L3-like [Sus scrofa]	LRRFIP
5	11445740	11446385	IP_ZT_vs_In_ZT_peak_139	9.60711	+	1.5801e-60	2.98782e-59	intergenic	ENSSSCG00000000148:5:11509983-11543032:-:96969	ENSSSCG00000000148(ENSSSCG00000000148)	134;GO:0000003,biological_process reproduction;GO:0001906,biological_process cell killing;GO:0002376,biological_process immune system process;GO:0002526,biological_process acute inflammatory response;GO:0003674,molecular_function molecular_function;GO:0005102,molecular_function signaling receptor binding;GO:0005215,molecular_function transporter activity;GO:0005216,molecular_function ion channel …	NA	NA	XP_020947202.1 apolipoprotein L3-like [Sus scrofa]	LRRFIP
5	11447675	11448105	IP_ZT_vs_In_ZT_peak_140	8.62642	+	3.65863e-57	5.43568e-56	intergenic	ENSSSCG00000000148:5:11509983-11543032:-:95142	ENSSSCG00000000148(ENSSSCG00000000148)	134;GO:0000003,biological_process reproduction;GO:0001906,biological_process cell killing;GO:0002376,biological_process immune system process;GO:0002526,biological_process acute inflammatory response;GO:0003674,molecular_function molecular_function;GO:0005102,molecular_function signaling receptor binding;GO:0005215,molecular_function transporter activity;GO:0005216,molecular_function ion channel …	NA	NA	XP_020947202.1 apolipoprotein L3-like [Sus scrofa]	LRRFIP
5	11448750	11449825	IP_ZT_vs_In_ZT_peak_141	0.797476	+	7.49272e-34	3.05586e-33	intergenic	ENSSSCG00000000148:5:11509983-11543032:-:93744	ENSSSCG00000000148(ENSSSCG00000000148)	134;GO:0000003,biological_process reproduction;GO:0001906,biological_process cell killing;GO:0002376,biological_process immune system process;GO:0002526,biological_process acute inflammatory response;GO:0003674,molecular_function molecular_function;GO:0005102,molecular_function signaling receptor binding;GO:0005215,molecular_function transporter activity;GO:0005216,molecular_function ion channel …	NA	NA	XP_020947202.1 apolipoprotein L3-like [Sus scrofa]	LRRFIP
5	11453480	11453910	IP_ZT_vs_In_ZT_peak_142	2.67994	+	6.99899e-39	3.09743e-38	intergenic	ENSSSCG00000000148:5:11509983-11543032:-:89337	ENSSSCG00000000148(ENSSSCG00000000148)	134;GO:0000003,biological_process reproduction;GO:0001906,biological_process cell killing;GO:0002376,biological_process immune system process;GO:0002526,biological_process acute inflammatory response;GO:0003674,molecular_function molecular_function;GO:0005102,molecular_function signaling receptor binding;GO:0005215,molecular_function transporter activity;GO:0005216,molecular_function ion channel …	NA	NA	XP_020947202.1 apolipoprotein L3-like [Sus scrofa]	LRRFIP
5	11454770	11455200	IP_ZT_vs_In_ZT_peak_143	10.008	+	6.23546e-62	1.44108e-60	intergenic	ENSSSCG00000000148:5:11509983-11543032:-:88432	ENSSSCG00000000148(ENSSSCG00000000148)	134;GO:0000003,biological_process reproduction;GO:0001906,biological_process cell killing;GO:0002376,biological_process immune system process;GO:0002526,biological_process acute inflammatory response;GO:0003674,molecular_function molecular_function;GO:0005102,molecular_function signaling receptor binding;GO:0005215,molecular_function transporter activity;GO:0005216,molecular_function ion channel …	NA	NA	XP_020947202.1 apolipoprotein L3-like [Sus scrofa]	LRRFIP
5	15084400	15084615	IP_ZT_vs_In_ZT_peak_144	4.65196	+	1.53285e-44	9.96351e-44	intergenic	ENSSSCG00000042640:5:15076605-15082042:-:-2465	ENSSSCG00000042640(ENSSSCG00000042640)	NA	NA	NA	NA	NA
5	15151265	15151480	IP_ZT_vs_In_ZT_peak_145	4.4354	+	6.70746e-44	4.01776e-43	ENSSSCG00000000194:Promoter;ENSSSCG00000000190:intron	ENSSSCG00000000194:5:15153105-15270122:+:-1732	ENSSSCG00000000194(ENSSSCG00000000194)	44;GO:0003674,molecular_function molecular_function;GO:0005198,molecular_function structural molecule activity;GO:0005575,cellular_component cellular_component;GO:0005622,cellular_component intracellular;GO:0005623,cellular_component cell;GO:0005634,cellular_component nucleus;GO:0005737,cellular_component cytoplasm;GO:0005856,cellular_component cytoskeleton;GO:0005874,cellular_component microtubu…	TUBA; tubulin alpha; K07374	map04145,map04210,map04530,map04540,map05010,map05012,map05014,map05016,map05020,map05130	XP_003355423.1 tubulin alpha-1C chain isoform X2 [Sus scrofa]	NA
5	15151695	15151910	IP_ZT_vs_In_ZT_peak_146	1.28173	+	4.12663e-35	1.75171e-34	ENSSSCG00000000194:Promoter;ENSSSCG00000000190:intron	ENSSSCG00000000194:5:15153105-15270122:+:-1302	ENSSSCG00000000194(ENSSSCG00000000194)	44;GO:0003674,molecular_function molecular_function;GO:0005198,molecular_function structural molecule activity;GO:0005575,cellular_component cellular_component;GO:0005622,cellular_component intracellular;GO:0005623,cellular_component cell;GO:0005634,cellular_component nucleus;GO:0005737,cellular_component cytoplasm;GO:0005856,cellular_component cytoskeleton;GO:0005874,cellular_component microtubu…	TUBA; tubulin alpha; K07374	map04145,map04210,map04530,map04540,map05010,map05012,map05014,map05016,map05020,map05130	XP_003355423.1 tubulin alpha-1C chain isoform X2 [Sus scrofa]	NA
5	15589865	15590080	IP_ZT_vs_In_ZT_peak_147	2.95156	+	1.22817e-39	5.94094e-39	ENSSSCG00000000204:exon	ENSSSCG00000000204:5:15570473-15592386:+:19499	ENSSSCG00000000204(PRPF40B)	52;GO:0000375,biological_process RNA splicing, via transesterification reactions;GO:0000377,biological_process RNA splicing, via transesterification reactions with bulged adenosine as nucleophile;GO:0000398,biological_process mRNA splicing, via spliceosome;GO:0003674,molecular_function molecular_function;GO:0003676,molecular_function nucleic acid binding;GO:0003723,molecular_function RNA binding;…	PRPF40, PRP40; pre-mRNA-processing factor 40; K12821	map03040	XP_005877383.1 PREDICTED: pre-mRNA-processing factor 40 homolog B isoform X1 [Myotis brandtii]; XP_020947277.1 pre-mRNA-processing factor 40 homolog B isoform X1 [Sus scrofa]; XP_020947279.1 pre-mRNA-processing factor 40 homolog B isoform X3 [Sus scrofa]; XP_020947283.1 pre-mRNA-processing factor 40 homolog B isoform X6 [Sus scrofa]; XP_023612104.1 pre-mRNA-processing factor 40 homolog B isoform …	NA
5	15592660	15593735	IP_ZT_vs_In_ZT_peak_148	4.66935	+	1.36093e-44	9.13142e-44	ENSSSCG00000025114:exon;ENSSSCG00000025114:three_prime_UTR	ENSSSCG00000000204:5:15570473-15592386:+:22724	ENSSSCG00000000204(PRPF40B)	52;GO:0000375,biological_process RNA splicing, via transesterification reactions;GO:0000377,biological_process RNA splicing, via transesterification reactions with bulged adenosine as nucleophile;GO:0000398,biological_process mRNA splicing, via spliceosome;GO:0003674,molecular_function molecular_function;GO:0003676,molecular_function nucleic acid binding;GO:0003723,molecular_function RNA binding;…	PRPF40, PRP40; pre-mRNA-processing factor 40; K12821	map03040	XP_005877383.1 PREDICTED: pre-mRNA-processing factor 40 homolog B isoform X1 [Myotis brandtii]; XP_020947277.1 pre-mRNA-processing factor 40 homolog B isoform X1 [Sus scrofa]; XP_020947279.1 pre-mRNA-processing factor 40 homolog B isoform X3 [Sus scrofa]; XP_020947283.1 pre-mRNA-processing factor 40 homolog B isoform X6 [Sus scrofa]; XP_023612104.1 pre-mRNA-processing factor 40 homolog B isoform …	NA
5	18913335	18913550	IP_ZT_vs_In_ZT_peak_149	6.05016	+	8.51999e-49	7.70504e-48	ENSSSCG00000028481:exon	ENSSSCG00000028481:5:18910700-18930316:-:16873	ENSSSCG00000028481(ENSSSCG00000028481)	144;GO:0000228,cellular_component nuclear chromosome;GO:0000785,cellular_component chromatin;GO:0000790,cellular_component nuclear chromatin;GO:0000976,molecular_function transcription regulatory region sequence-specific DNA binding;GO:0000977,molecular_function RNA polymerase II regulatory region sequence-specific DNA binding;GO:0000980,molecular_function RNA polymerase II distal enhancer sequen…	NA	NA	XP_005652631.1 calcium-binding and coiled-coil domain-containing protein 1 isoform X2 [Sus scrofa]; XP_020947379.1 calcium-binding and coiled-coil domain-containing protein 1 isoform X1 [Sus scrofa]	TF_others
5	19588865	19589295	IP_ZT_vs_In_ZT_peak_150	4.43424	+	6.76066e-44	4.01776e-43	ENSSSCG00000000293:exon	ENSSSCG00000000292:5:19560316-19583221:-:-5859	ENSSSCG00000000292(ENSSSCG00000000292)	230;GO:0000075,biological_process cell cycle checkpoint;GO:0000077,biological_process DNA damage checkpoint;GO:0000278,biological_process mitotic cell cycle;GO:0000902,biological_process cell morphogenesis;GO:0000904,biological_process cell morphogenesis involved in differentiation;GO:0000981,molecular_function DNA-binding transcription factor activity, RNA polymerase II-specific;GO:0001501,biolo…	NA	NA	XP_003481640.1 zinc finger protein 385A isoform X2 [Sus scrofa]; XP_005663915.1 zinc finger protein 385A isoform X1 [Sus scrofa]; XP_011536471.1 zinc finger protein 385A isoform X2 [Homo sapiens]; XP_022375453.1 zinc finger protein 385A isoform X2 [Enhydra lutris kenyoni]	zf-C2H2
5	19592305	19593380	IP_ZT_vs_In_ZT_peak_151	3.99754	+	1.28228e-42	7.01881e-42	ENSSSCG00000000293:exon	ENSSSCG00000000292:5:19560316-19583221:-:-9621	ENSSSCG00000000292(ENSSSCG00000000292)	230;GO:0000075,biological_process cell cycle checkpoint;GO:0000077,biological_process DNA damage checkpoint;GO:0000278,biological_process mitotic cell cycle;GO:0000902,biological_process cell morphogenesis;GO:0000904,biological_process cell morphogenesis involved in differentiation;GO:0000981,molecular_function DNA-binding transcription factor activity, RNA polymerase II-specific;GO:0001501,biolo…	NA	NA	XP_003481640.1 zinc finger protein 385A isoform X2 [Sus scrofa]; XP_005663915.1 zinc finger protein 385A isoform X1 [Sus scrofa]; XP_011536471.1 zinc finger protein 385A isoform X2 [Homo sapiens]; XP_022375453.1 zinc finger protein 385A isoform X2 [Enhydra lutris kenyoni]	zf-C2H2
5	19600905	19601765	IP_ZT_vs_In_ZT_peak_152	8.36042	+	2.87649e-56	3.73944e-55	ENSSSCG00000000293:intron	ENSSSCG00000000293:5:19586745-19610362:-:9027	ENSSSCG00000000293(ENSSSCG00000000293)	414;GO:0000003,biological_process reproduction;GO:0000902,biological_process cell morphogenesis;GO:0000904,biological_process cell morphogenesis involved in differentiation;GO:0001525,biological_process angiogenesis;GO:0001568,biological_process blood vessel development;GO:0001667,biological_process ameboidal-type cell migration;GO:0001704,biological_process formation of primary germ layer;GO:000…	ITGA5, CD49e; integrin alpha 5; K06484; ITGA8; integrin alpha 8; K06584; ITGAV, CD51; integrin alpha V; K06487	map04145,map04151,map04510,map04512,map04514,map04640,map04810,map04919,map05100,map05131,map05133,map05135,map05163,map05165,map05168,map05200,map05205,map05206,map05222,map05410,map05412,map05414,map05418	XP_001925287.3 integrin alpha-5 [Sus scrofa]	zf-C2H2
5	22405580	22405795	IP_ZT_vs_In_ZT_peak_153	4.73135	+	8.89795e-45	6.16925e-44	ENSSSCG00000000411:three_prime_UTR;ENSSSCG00000000411:exon	ENSSSCG00000000411:5:22400276-22406419:+:5411	ENSSSCG00000000411(NAB2)	118;GO:0001501,biological_process skeletal system development;GO:0001503,biological_process ossification;GO:0001932,biological_process regulation of protein phosphorylation;GO:0001934,biological_process positive regulation of protein phosphorylation;GO:0001958,biological_process endochondral ossification;GO:0003674,molecular_function molecular_function;GO:0003712,molecular_function transcription …	NA	NA	XP_001929520.1 NGFI-A-binding protein 2 isoform X1 [Sus scrofa]	NA
5	22435680	22436325	IP_ZT_vs_In_ZT_peak_154	9.12855	+	7.12746e-59	1.23543e-57	ENSSSCG00000050398:exon;ENSSSCG00000050398:five_prime_UTR	ENSSSCG00000050398:5:22435709-22462848:+:293	ENSSSCG00000050398(ENSSSCG00000050398)	341;GO:0001523,biological_process retinoid metabolic process;GO:0001568,biological_process blood vessel development;GO:0001775,biological_process cell activation;GO:0001944,biological_process vasculature development;GO:0002020,molecular_function protease binding;GO:0002252,biological_process immune effector process;GO:0002263,biological_process cell activation involved in immune response;GO:00022…	LRP1, CD91; low-density lipoprotein receptor-related protein 1 (alpha-2-macroglobulin receptor); K04550	map04979,map05010,map05144	XP_020947485.1 LOW QUALITY PROTEIN: prolow-density lipoprotein receptor-related protein 1 [Sus scrofa]	NA
5	22447505	22447720	IP_ZT_vs_In_ZT_peak_155	0.644169	+	1.85445e-33	7.27786e-33	ENSSSCG00000050398:exon	ENSSSCG00000050398:5:22435709-22462848:+:11903	ENSSSCG00000050398(ENSSSCG00000050398)	341;GO:0001523,biological_process retinoid metabolic process;GO:0001568,biological_process blood vessel development;GO:0001775,biological_process cell activation;GO:0001944,biological_process vasculature development;GO:0002020,molecular_function protease binding;GO:0002252,biological_process immune effector process;GO:0002263,biological_process cell activation involved in immune response;GO:00022…	LRP1, CD91; low-density lipoprotein receptor-related protein 1 (alpha-2-macroglobulin receptor); K04550	map04979,map05010,map05144	XP_020947485.1 LOW QUALITY PROTEIN: prolow-density lipoprotein receptor-related protein 1 [Sus scrofa]	NA
5	22463630	22464060	IP_ZT_vs_In_ZT_peak_156	11.6113	+	1.0337e-67	3.58349e-66	intergenic	ENSSSCG00000050692:5:22489710-22491128:-:27283	ENSSSCG00000050692(ENSSSCG00000050692)	NA	NA	NA	NA	NA
5	22464275	22464705	IP_ZT_vs_In_ZT_peak_157	1.24169	+	5.25548e-35	2.18628e-34	intergenic	ENSSSCG00000050692:5:22489710-22491128:-:26638	ENSSSCG00000050692(ENSSSCG00000050692)	NA	NA	NA	NA	NA
5	22472875	22473305	IP_ZT_vs_In_ZT_peak_158	4.77454	+	6.61485e-45	4.74445e-44	intergenic	ENSSSCG00000050692:5:22489710-22491128:-:18038	ENSSSCG00000050692(ENSSSCG00000050692)	NA	NA	NA	NA	NA
5	22475885	22476100	IP_ZT_vs_In_ZT_peak_159	2.6947	+	6.37046e-39	2.88056e-38	intergenic	ENSSSCG00000050692:5:22489710-22491128:-:15135	ENSSSCG00000050692(ENSSSCG00000050692)	NA	NA	NA	NA	NA
5	22482120	22482980	IP_ZT_vs_In_ZT_peak_160	8.17928	+	1.16018e-55	1.41952e-54	intergenic	ENSSSCG00000050692:5:22489710-22491128:-:8578	ENSSSCG00000050692(ENSSSCG00000050692)	NA	NA	NA	NA	NA
5	22486635	22488140	IP_ZT_vs_In_ZT_peak_161	5.03457	+	1.09931e-45	8.46879e-45	intergenic	ENSSSCG00000050692:5:22489710-22491128:-:3740	ENSSSCG00000050692(ENSSSCG00000050692)	NA	NA	NA	NA	NA
5	22511145	22511575	IP_ZT_vs_In_ZT_peak_162	6.1492	+	4.18219e-49	3.95407e-48	intergenic	ENSSSCG00000039966:5:22522951-22532340:+:-11591	ENSSSCG00000039966(NXPH4)	16;GO:0003674,molecular_function molecular_function;GO:0005102,molecular_function signaling receptor binding;GO:0005488,molecular_function binding;GO:0005515,molecular_function protein binding;GO:0007154,biological_process cell communication;GO:0007165,biological_process signal transduction;GO:0007186,biological_process G protein-coupled receptor signaling pathway;GO:0007218,biological_process ne…	NA	NA	XP_003355530.2 neurexophilin-4 [Sus scrofa]	NA
5	22516950	22518455	IP_ZT_vs_In_ZT_peak_163	2.28166	+	8.70034e-38	3.77015e-37	intergenic	ENSSSCG00000039966:5:22522951-22532340:+:-5248	ENSSSCG00000039966(NXPH4)	16;GO:0003674,molecular_function molecular_function;GO:0005102,molecular_function signaling receptor binding;GO:0005488,molecular_function binding;GO:0005515,molecular_function protein binding;GO:0007154,biological_process cell communication;GO:0007165,biological_process signal transduction;GO:0007186,biological_process G protein-coupled receptor signaling pathway;GO:0007218,biological_process ne…	NA	NA	XP_003355530.2 neurexophilin-4 [Sus scrofa]	NA
5	39314040	39314255	IP_ZT_vs_In_ZT_peak_164	10.3324	+	4.43169e-63	1.15224e-61	ENSSSCG00000044141:exon	ENSSSCG00000044141:5:39293070-39314271:-:123	ENSSSCG00000044141(ENSSSCG00000044141)	NA	NA	NA	NA	NA
5	61347670	61347885	IP_ZT_vs_In_ZT_peak_165	3.8292	+	3.93903e-42	2.10081e-41	ENSSSCG00000000633:intron	ENSSSCG00000000633:5:61337862-61361280:+:9915	ENSSSCG00000000633(YBX3)	231;GO:0000003,biological_process reproduction;GO:0000122,biological_process negative regulation of transcription by RNA polymerase II;GO:0000976,molecular_function transcription regulatory region sequence-specific DNA binding;GO:0000977,molecular_function RNA polymerase II regulatory region sequence-specific DNA binding;GO:0000981,molecular_function DNA-binding transcription factor activity, RNA…	CSDA, ZONAB; cold shock domain protein A; K06099	map04530	XP_003126523.1 Y-box-binding protein 3 isoform X1 [Sus scrofa]; XP_003355623.1 Y-box-binding protein 3 isoform X2 [Sus scrofa]; XP_021546294.1 Y-box-binding protein 3 isoform X1 [Neomonachus schauinslandi]	CSD
5	61350895	61351110	IP_ZT_vs_In_ZT_peak_166	7.07021	+	5.00326e-52	4.95561e-51	ENSSSCG00000000633:intron	ENSSSCG00000000633:5:61337862-61361280:+:13140	ENSSSCG00000000633(YBX3)	231;GO:0000003,biological_process reproduction;GO:0000122,biological_process negative regulation of transcription by RNA polymerase II;GO:0000976,molecular_function transcription regulatory region sequence-specific DNA binding;GO:0000977,molecular_function RNA polymerase II regulatory region sequence-specific DNA binding;GO:0000981,molecular_function DNA-binding transcription factor activity, RNA…	CSDA, ZONAB; cold shock domain protein A; K06099	map04530	XP_003126523.1 Y-box-binding protein 3 isoform X1 [Sus scrofa]; XP_003355623.1 Y-box-binding protein 3 isoform X2 [Sus scrofa]; XP_021546294.1 Y-box-binding protein 3 isoform X1 [Neomonachus schauinslandi]	CSD
5	63784695	63784910	IP_ZT_vs_In_ZT_peak_167	0.72682	+	1.1385e-33	4.55399e-33	ENSSSCG00000025537:intron;ENSSSCG00000025117:exon	ENSSSCG00000039213:5:63781256-63781317:-:-3485	ENSSSCG00000039213(U7)	NA	NA	NA	NA	NA
5	63787705	63787920	IP_ZT_vs_In_ZT_peak_168	9.69838	+	7.59438e-61	1.57963e-59	ENSSSCG00000025537:intron;ENSSSCG00000025117:exon	ENSSSCG00000039213:5:63781256-63781317:-:-6495	ENSSSCG00000039213(U7)	NA	NA	NA	NA	NA
5	63841025	63841240	IP_ZT_vs_In_ZT_peak_169	4.57251	+	2.6379e-44	1.66267e-43	ENSSSCG00000000685:exon	ENSSSCG00000000685:5:63837505-63843137:-:2004	ENSSSCG00000000685(TPI1)	221;GO:0000768,biological_process syncytium formation by plasma membrane fusion;GO:0003008,biological_process system process;GO:0003674,molecular_function molecular_function;GO:0003824,molecular_function catalytic activity;GO:0004807,molecular_function triose-phosphate isomerase activity;GO:0005488,molecular_function binding;GO:0005515,molecular_function protein binding;GO:0005575,cellular_compon…	TPI, tpiA; triosephosphate isomerase (TIM) [EC:5.3.1.1]; K01803	map00010,map00051,map00562,map00710	BAI48105.1 triosephosphate isomerase 1 [Sus scrofa]; XP_005957952.1 PREDICTED: triosephosphate isomerase [Pantholops hodgsonii]	NA
5	63878650	63878865	IP_ZT_vs_In_ZT_peak_170	2.77756	+	3.75226e-39	1.77379e-38	ENSSSCG00000000681:exon	ENSSSCG00000000681:5:63871507-63884835:-:6077	ENSSSCG00000000681(P3H3)	58;GO:0003674,molecular_function molecular_function;GO:0003824,molecular_function catalytic activity;GO:0005575,cellular_component cellular_component;GO:0005622,cellular_component intracellular;GO:0005623,cellular_component cell;GO:0005737,cellular_component cytoplasm;GO:0005783,cellular_component endoplasmic reticulum;GO:0006464,biological_process cellular protein modification process;GO:0006807…	NA	NA	XP_001925793.3 prolyl 3-hydroxylase 3 isoform X1 [Sus scrofa]	NA
5	63881660	63881875	IP_ZT_vs_In_ZT_peak_171	4.34804	+	1.21285e-43	7.00756e-43	ENSSSCG00000000681:exon	ENSSSCG00000000681:5:63871507-63884835:-:3067	ENSSSCG00000000681(P3H3)	58;GO:0003674,molecular_function molecular_function;GO:0003824,molecular_function catalytic activity;GO:0005575,cellular_component cellular_component;GO:0005622,cellular_component intracellular;GO:0005623,cellular_component cell;GO:0005737,cellular_component cytoplasm;GO:0005783,cellular_component endoplasmic reticulum;GO:0006464,biological_process cellular protein modification process;GO:0006807…	NA	NA	XP_001925793.3 prolyl 3-hydroxylase 3 isoform X1 [Sus scrofa]	NA
5	64082900	64083115	IP_ZT_vs_In_ZT_peak_172	8.8835	+	4.90777e-58	7.85242e-57	ENSSSCG00000000697:exon	ENSSSCG00000000697:5:64072696-64105198:+:10311	ENSSSCG00000000697(ENSSSCG00000000697)	252;GO:0000003,biological_process reproduction;GO:0000118,cellular_component histone deacetylase complex;GO:0000122,biological_process negative regulation of transcription by RNA polymerase II;GO:0000228,cellular_component nuclear chromosome;GO:0000785,cellular_component chromatin;GO:0000790,cellular_component nuclear chromatin;GO:0001085,molecular_function RNA polymerase II transcription factor …	CHD4, MI2B; chromodomain-helicase-DNA-binding protein 4 [EC:3.6.4.12]; K11643	map05165,map05203	XP_020948084.1 chromodomain-helicase-DNA-binding protein 4 isoform X1 [Sus scrofa]	HMG
5	64129555	64130415	IP_ZT_vs_In_ZT_peak_173	5.38951	+	9.24756e-47	7.39805e-46	ENSSSCG00000000694:intron;ENSSSCG00000050094:exon	ENSSSCG00000050094:5:64129678-64133524:+:307	ENSSSCG00000050094(ENSSSCG00000050094)	NA	NA	NA	BAH13183.1 unnamed protein product [Homo sapiens]	NA
5	66089495	66089925	IP_ZT_vs_In_ZT_peak_174	7.542	+	1.47423e-53	1.6139e-52	ENSSSCG00000038694:intron	ENSSSCG00000024219:5:66044685-66067377:-:-22333	ENSSSCG00000024219(TIGAR)	236;GO:0001666,biological_process response to hypoxia;GO:0002064,biological_process epithelial cell development;GO:0002065,biological_process columnar/cuboidal epithelial cell differentiation;GO:0002066,biological_process columnar/cuboidal epithelial cell development;GO:0002831,biological_process regulation of response to biotic stimulus;GO:0002931,biological_process response to ischemia;GO:00036…	TIGAR; fructose-2,6-bisphosphatase [EC:3.1.3.46]; K14634	map00051,map05230	XP_005655767.1 fructose-2,6-bisphosphatase TIGAR isoform X2 [Sus scrofa]	NA
5	81830720	81830935	IP_ZT_vs_In_ZT_peak_175	7.91783	+	8.56631e-55	9.89885e-54	ENSSSCG00000000857:exon	ENSSSCG00000000857:5:81775969-81848037:+:54858	ENSSSCG00000000857(IGF1)	944;GO:0000003,biological_process reproduction;GO:0000165,biological_process MAPK cascade;GO:0000187,biological_process activation of MAPK activity;GO:0001501,biological_process skeletal system development;GO:0001503,biological_process ossification;GO:0001505,biological_process regulation of neurotransmitter levels;GO:0001558,biological_process regulation of cell growth;GO:0001649,biological_proc…
otic cell cycle;GO:0045935,biological_process positive regulation of nucleobase-containing compound metabolic process;GO:0045936,biological_process negative regulation of phosphate metabolic process;GO:0045937,biological_process positive regulation of phosphate metabolic process;GO:0045940,biological_process positive regulation of steroid metabolic process;GO:0045944,biological_process positive r…	IGF1; insulin-like growth factor 1; K05459	map01521,map01522,map04010,map04014,map04015,map04066,map04068,map04114,map04115,map04150,map04151,map04152,map04211,map04213,map04510,map04550,map04730,map04750,map04913,map04914,map04935,map04960,map05200,map05202,map05205,map05214,map05215,map05218,map05224,map05410,map05414	AER08609.1 insulin-like growth factor 1 precursor transcript variant 6 [Sus scrofa]; BAD92421.1 insulin-like growth factor 1 (somatomedin C); insulin-like growth factor 1 (somatomedia C) variant, partial [Homo sapiens]; XP_005664252.1 insulin-like growth factor I isoform X1 [Sus scrofa]; XP_005664253.1 insulin-like growth factor I isoform X2 [Sus scrofa]; XP_005664254.1 insulin-like growth factor…	NA
5	104277150	104277795	IP_ZT_vs_In_ZT_peak_176	3.69377	+	9.66906e-42	4.90528e-41	ENSSSCG00000000951:intron	ENSSSCG00000000951:5:104273167-104295142:+:4305	ENSSSCG00000000951(CSRP2)	207;GO:0001085,molecular_function RNA polymerase II transcription factor binding;GO:0002026,biological_process regulation of the force of heart contraction;GO:0003008,biological_process system process;GO:0003012,biological_process muscle system process;GO:0003013,biological_process circulatory system process;GO:0003015,biological_process heart process;GO:0003300,biological_process cardiac muscle …	NA	NA	XP_003481816.2 cysteine and glycine-rich protein 2 isoform X1 [Sus scrofa]; XP_020948473.1 cysteine and glycine-rich protein 2 isoform X2 [Sus scrofa]	NA
6	44057165	44057780	IP_ZT_vs_In_ZT_peak_177	10.0962	+	8.91491e-233	1.9167e-231	ENSSSCG00000002873:intron	ENSSSCG00000002875:6:44074124-44097065:+:-16651	ENSSSCG00000002875(ENSSSCG00000002875)	NA	NA	NA	XP_005653334.2 programmed cell death protein 2-like isoform X1 [Sus scrofa]	NA
6	44058190	44058395	IP_ZT_vs_In_ZT_peak_178	18.8365	+	1.48154e-281	6.37061e-280	ENSSSCG00000002873:intron	ENSSSCG00000002875:6:44074124-44097065:+:-15831	ENSSSCG00000002875(ENSSSCG00000002875)	NA	NA	NA	XP_005653334.2 programmed cell death protein 2-like isoform X1 [Sus scrofa]	NA
6	44058600	44058805	IP_ZT_vs_In_ZT_peak_179	25.2084	+	0	0	ENSSSCG00000002873:intron	ENSSSCG00000002875:6:44074124-44097065:+:-15421	ENSSSCG00000002875(ENSSSCG00000002875)	NA	NA	NA	XP_005653334.2 programmed cell death protein 2-like isoform X1 [Sus scrofa]	NA
6	63867955	63868160	IP_ZT_vs_In_ZT_peak_180	14.8754	+	7.18325e-259	2.0592e-257	ENSSSCG00000021890:exon;ENSSSCG00000021890:three_prime_UTR	ENSSSCG00000038967:6:63846649-63863946:-:-4111	ENSSSCG00000038967(NADK)	83;GO:0003674,molecular_function molecular_function;GO:0003824,molecular_function catalytic activity;GO:0003951,molecular_function NAD+ kinase activity;GO:0005575,cellular_component cellular_component;GO:0005622,cellular_component intracellular;GO:0005623,cellular_component cell;GO:0005634,cellular_component nucleus;GO:0005737,cellular_component cytoplasm;GO:0005829,cellular_component cytosol;GO:…	ppnK, NADK; NAD+ kinase [EC:2.7.1.23]; K00858	map00760	XP_020953144.1 NAD kinase isoform X5 [Sus scrofa]; XP_020953145.1 NAD kinase isoform X6 [Sus scrofa]	NA
6	70087450	70087655	IP_ZT_vs_In_ZT_peak_181	8.80905	+	5.47918e-226	9.42419e-225	ENSSSCG00000003396:exon;ENSSSCG00000003396:three_prime_UTR;ENSSSCG00000003395:intron	ENSSSCG00000003395:6:70026372-70099244:+:61180	ENSSSCG00000003395(PIK3CD)	529;GO:0000003,biological_process reproduction;GO:0000902,biological_process cell morphogenesis;GO:0000904,biological_process cell morphogenesis involved in differentiation;GO:0001558,biological_process regulation of cell growth;GO:0001700,biological_process embryonic development via the syncytial blastoderm;GO:0001775,biological_process cell activation;GO:0001776,biological_process leukocyte hom…
le biosynthetic process;GO:2000145,biological_process regulation of cell motility;GO:2000147,biological_process positive regulation of cell motility;GO:2000252,biological_process negative regulation of feeding behavior;GO:2000377,biological_process regulation of reactive oxygen species metabolic process	PIK3CA_B_D; phosphatidylinositol-4,5-bisphosphate 3-kinase catalytic subunit alpha/beta/delta [EC:2.7.1.153]; K00922	map00562,map01521,map01522,map01524,map04012,map04014,map04015,map04024,map04062,map04066,map04068,map04070,map04071,map04072,map04140,map04150,map04151,map04152,map04210,map04211,map04212,map04213,map04218,map04360,map04361,map04370,map04380,map04510,map04550,map04611,map04620,map04625,map04630,map04650,map04660,map04662,map04664,map04666,map04668,map04670,map04722,map04725,map04750,map04810,map…	XP_003127588.1 phosphatidylinositol 4,5-bisphosphate 3-kinase catalytic subunit delta isoform isoform X1 [Sus scrofa]	NA
6	79885425	79885630	IP_ZT_vs_In_ZT_peak_182	1.61277	+	6.70937e-190	9.61676e-189	ENSSSCG00000003514:exon	ENSSSCG00000050518:6:79838615-79849661:+:46912	ENSSSCG00000050518(LDLRAD2)	2;GO:0005575,cellular_component cellular_component;GO:0016020,cellular_component membrane	NA	NA	XP_020951156.1 low-density lipoprotein receptor class A domain-containing protein 2 [Sus scrofa]	NA
6	85535430	85535635	IP_ZT_vs_In_ZT_peak_183	1.16636	+	9.14171e-188	1.12312e-186	ENSSSCG00000034185:exon;ENSSSCG00000041401:intron	ENSSSCG00000034185:6:85535473-85535677:+:59	ENSSSCG00000034185(SNORA73)	NA	NA	NA	NA	NA
7	1910600	1911830	IP_ZT_vs_In_ZT_peak_184	721.992	+	3.31171e-41	2.67484e-40	ENSSSCG00000033655:exon	ENSSSCG00000001008:7:1882718-1909858:+:28497	ENSSSCG00000001008(BPHL)	53;GO:0003674,molecular_function molecular_function;GO:0003824,molecular_function catalytic activity;GO:0005575,cellular_component cellular_component;GO:0005622,cellular_component intracellular;GO:0005623,cellular_component cell;GO:0005737,cellular_component cytoplasm;GO:0005739,cellular_component mitochondrion;GO:0005740,cellular_component mitochondrial envelope;GO:0005741,cellular_component mit…	NA	NA	NP_001230414.1 valacyclovir hydrolase precursor [Sus scrofa]; XP_024839220.1 valacyclovir hydrolase isoform X3 [Bos taurus]	NA
7	4677280	4677485	IP_ZT_vs_In_ZT_peak_185	720.989	+	1.0821e-39	4.94e-39	ENSSSCG00000001022:intron	ENSSSCG00000001022:7:4652916-4685885:-:8502	ENSSSCG00000001022(SSR1)	74;GO:0005575,cellular_component cellular_component;GO:0005622,cellular_component intracellular;GO:0005623,cellular_component cell;GO:0005737,cellular_component cytoplasm;GO:0005783,cellular_component endoplasmic reticulum;GO:0005789,cellular_component endoplasmic reticulum membrane;GO:0006605,biological_process protein targeting;GO:0006612,biological_process protein targeting to membrane;GO:0006…	SSR1; translocon-associated protein subunit alpha; K13249	map04141	NP_001172096.1 signal sequence receptor, alpha [Sus scrofa]; XP_026240403.1 translocon-associated protein subunit alpha isoform X1 [Urocitellus parryii]	NA
7	5211510	5211715	IP_ZT_vs_In_ZT_peak_186	707.368	+	4.91252e-22	5.21025e-22	ENSSSCG00000034131:exon;ENSSSCG00000034131:three_prime_UTR	ENSSSCG00000034131:7:5210048-5236812:-:25199	ENSSSCG00000034131(TXNDC5)	108;GO:0000323,cellular_component lytic vacuole;GO:0001775,biological_process cell activation;GO:0002252,biological_process immune effector process;GO:0002263,biological_process cell activation involved in immune response;GO:0002274,biological_process myeloid leukocyte activation;GO:0002275,biological_process myeloid cell activation involved in immune response;GO:0002283,biological_process neutro…	TXNDC5, ERP46; thioredoxin domain-containing protein 5; K13984	map04141	XP_020955819.1 thioredoxin domain-containing protein 5 [Sus scrofa]	NA
7	16890975	16891385	IP_ZT_vs_In_ZT_peak_187	704.388	+	6.75187e-19	6.81679e-19	ENSSSCG00000045069:exon;ENSSSCG00000043011:intron	ENSSSCG00000045069:7:16885826-16891770:-:590	ENSSSCG00000045069(ENSSSCG00000045069)	NA	NA	NA	NA	NA
7	16892000	16892410	IP_ZT_vs_In_ZT_peak_188	709.258	+	3.68114e-24	4.11192e-24	ENSSSCG00000045069:Promoter;ENSSSCG00000043011:intron;ENSSSCG00000049534:Promoter	ENSSSCG00000043011:7:16725969-16892383:-:178	ENSSSCG00000043011(ENSSSCG00000043011)	NA	NA	NA	NA	NA
7	22826545	22826750	IP_ZT_vs_In_ZT_peak_189	721.945	+	3.90463e-41	2.92848e-40	ENSSSCG00000001229:intron;ENSSSCG00000044574:intron	ENSSSCG00000001229:7:22823840-22962547:+:2807	ENSSSCG00000001229(ENSSSCG00000001229)	2;GO:0005575,cellular_component cellular_component;GO:0016020,cellular_component membrane	MHC1; MHC class I antigen; K06751	map04144,map04145,map04218,map04514,map04612,map04650,map04940,map05163,map05165,map05166,map05167,map05168,map05169,map05170,map05203,map05320,map05330,map05332,map05416	BAN82572.1 MHC class I antigen [Sus scrofa]; XP_005665742.2 patr class I histocompatibility antigen, A-126 alpha chain-like isoform X1 [Sus scrofa]; XP_020953531.1 MHC class I antigen 2 isoform X1 [Sus scrofa]	NA
7	22827160	22827365	IP_ZT_vs_In_ZT_peak_190	719.654	+	1.0132e-37	3.5462e-37	ENSSSCG00000001229:intron;ENSSSCG00000044574:intron	ENSSSCG00000001229:7:22823840-22962547:+:3422	ENSSSCG00000001229(ENSSSCG00000001229)	2;GO:0005575,cellular_component cellular_component;GO:0016020,cellular_component membrane	MHC1; MHC class I antigen; K06751	map04144,map04145,map04218,map04514,map04612,map04650,map04940,map05163,map05165,map05166,map05167,map05168,map05169,map05170,map05203,map05320,map05330,map05332,map05416	BAN82572.1 MHC class I antigen [Sus scrofa]; XP_005665742.2 patr class I histocompatibility antigen, A-126 alpha chain-like isoform X1 [Sus scrofa]; XP_020953531.1 MHC class I antigen 2 isoform X1 [Sus scrofa]	NA
7	22827570	22827775	IP_ZT_vs_In_ZT_peak_191	718.126	+	1.57547e-35	4.47094e-35	ENSSSCG00000001229:intron;ENSSSCG00000044574:intron	ENSSSCG00000001229:7:22823840-22962547:+:3832	ENSSSCG00000001229(ENSSSCG00000001229)	2;GO:0005575,cellular_component cellular_component;GO:0016020,cellular_component membrane	MHC1; MHC class I antigen; K06751	map04144,map04145,map04218,map04514,map04612,map04650,map04940,map05163,map05165,map05166,map05167,map05168,map05169,map05170,map05203,map05320,map05330,map05332,map05416	BAN82572.1 MHC class I antigen [Sus scrofa]; XP_005665742.2 patr class I histocompatibility antigen, A-126 alpha chain-like isoform X1 [Sus scrofa]; XP_020953531.1 MHC class I antigen 2 isoform X1 [Sus scrofa]	NA
7	22853605	22853810	IP_ZT_vs_In_ZT_peak_192	712.816	+	1.9121e-28	2.64172e-28	ENSSSCG00000001229:intron;ENSSSCG00000044574:five_prime_UTR;ENSSSCG00000044574:exon	ENSSSCG00000044574:7:22824432-22853736:-:28	ENSSSCG00000044574(ENSSSCG00000044574)	NA	NA	NA	AAD02090.1 unknown [Homo sapiens]	NA
7	22869800	22870005	IP_ZT_vs_In_ZT_peak_193	718.416	+	6.12877e-36	1.78756e-35	ENSSSCG00000001229:intron	ENSSSCG00000044574:7:22824432-22853736:-:-16166	ENSSSCG00000044574(ENSSSCG00000044574)	NA	NA	NA	AAD02090.1 unknown [Homo sapiens]	NA
7	22889685	22890095	IP_ZT_vs_In_ZT_peak_194	721.778	+	7.00851e-41	4.90595e-40	ENSSSCG00000041364:intron;ENSSSCG00000001229:intron	ENSSSCG00000044574:7:22824432-22853736:-:-36154	ENSSSCG00000044574(ENSSSCG00000044574)	NA	NA	NA	AAD02090.1 unknown [Homo sapiens]	NA
7	22890505	22890915	IP_ZT_vs_In_ZT_peak_195	717.22	+	2.92091e-34	7.30228e-34	ENSSSCG00000041364:intron;ENSSSCG00000001229:intron	ENSSSCG00000044574:7:22824432-22853736:-:-36974	ENSSSCG00000044574(ENSSSCG00000044574)	NA	NA	NA	AAD02090.1 unknown [Homo sapiens]	NA
7	22938680	22939295	IP_ZT_vs_In_ZT_peak_196	719.731	+	7.8421e-38	2.83938e-37	ENSSSCG00000041364:intron;ENSSSCG00000001229:intron	ENSSSCG00000041364:7:22889010-22959398:-:20410	ENSSSCG00000041364(ENSSSCG00000041364)	NA	NA	NA	XP_021788949.1 uncharacterized protein LOC110742254 [Papio anubis]	NA
7	22956310	22956720	IP_ZT_vs_In_ZT_peak_197	721.141	+	6.40882e-40	3.20441e-39	ENSSSCG00000041364:exon;ENSSSCG00000001229:intron	ENSSSCG00000041364:7:22889010-22959398:-:2883	ENSSSCG00000041364(ENSSSCG00000041364)	NA	NA	NA	XP_021788949.1 uncharacterized protein LOC110742254 [Papio anubis]	NA
7	22957745	22958155	IP_ZT_vs_In_ZT_peak_198	720.357	+	9.44339e-39	3.67243e-38	ENSSSCG00000041364:exon;ENSSSCG00000041364:five_prime_UTR;ENSSSCG00000001229:exon	ENSSSCG00000041364:7:22889010-22959398:-:1448	ENSSSCG00000041364(ENSSSCG00000041364)	NA	NA	NA	XP_021788949.1 uncharacterized protein LOC110742254 [Papio anubis]	NA
7	23218915	23219120	IP_ZT_vs_In_ZT_peak_199	717.446	+	1.4161e-34	3.71726e-34	ENSSSCG00000031492:exon	ENSSSCG00000031492:7:23209171-23225509:-:6491	ENSSSCG00000031492(PPP1R18)	NA	NA	NA	XP_005665803.2 phostensin isoform X1 [Sus scrofa]	NA
7	23219940	23220145	IP_ZT_vs_In_ZT_peak_200	707.186	+	7.76923e-22	8.15769e-22	ENSSSCG00000031492:exon	ENSSSCG00000031492:7:23209171-23225509:-:5466	ENSSSCG00000031492(PPP1R18)	NA	NA	NA	XP_005665803.2 phostensin isoform X1 [Sus scrofa]	NA
7	23250075	23250485	IP_ZT_vs_In_ZT_peak_201	708.698	+	1.60972e-23	1.74248e-23	ENSSSCG00000001379:exon	ENSSSCG00000001362:7:23229507-23247641:-:-2639	ENSSSCG00000001362(MDC1)	80;GO:0000075,biological_process cell cycle checkpoint;GO:0000077,biological_process DNA damage checkpoint;GO:0000278,biological_process mitotic cell cycle;GO:0000726,biological_process non-recombinational repair;GO:0003674,molecular_function molecular_function;GO:0005488,molecular_function binding;GO:0005515,molecular_function protein binding;GO:0005575,cellular_component cellular_component;GO:0…	NA	NA	NP_001116610.1 mediator of DNA damage checkpoint protein 1 [Sus scrofa]; XP_013833042.1 mediator of DNA damage checkpoint protein 1 isoform X4 [Sus scrofa]; XP_020953579.1 mediator of DNA damage checkpoint protein 1 isoform X5 [Sus scrofa]; XP_020953582.1 mediator of DNA damage checkpoint protein 1 isoform X10 [Sus scrofa]	NA
7	23251100	23251305	IP_ZT_vs_In_ZT_peak_202	720.113	+	2.15636e-38	8.08634e-38	ENSSSCG00000001379:intron	ENSSSCG00000001362:7:23229507-23247641:-:-3561	ENSSSCG00000001362(MDC1)	80;GO:0000075,biological_process cell cycle checkpoint;GO:0000077,biological_process DNA damage checkpoint;GO:0000278,biological_process mitotic cell cycle;GO:0000726,biological_process non-recombinational repair;GO:0003674,molecular_function molecular_function;GO:0005488,molecular_function binding;GO:0005515,molecular_function protein binding;GO:0005575,cellular_component cellular_component;GO:0…	NA	NA	NP_001116610.1 mediator of DNA damage checkpoint protein 1 [Sus scrofa]; XP_013833042.1 mediator of DNA damage checkpoint protein 1 isoform X4 [Sus scrofa]; XP_020953579.1 mediator of DNA damage checkpoint protein 1 isoform X5 [Sus scrofa]; XP_020953582.1 mediator of DNA damage checkpoint protein 1 isoform X10 [Sus scrofa]	NA
7	23266270	23266475	IP_ZT_vs_In_ZT_peak_203	710.407	+	1.67165e-25	1.92882e-25	ENSSSCG00000001379:intron;ENSSSCG00000027607:exon;ENSSSCG00000022725:Promoter	ENSSSCG00000027607:7:23265561-23267042:-:669	ENSSSCG00000027607(IER3)	197;GO:0000075,biological_process cell cycle checkpoint;GO:0000077,biological_process DNA damage checkpoint;GO:0000278,biological_process mitotic cell cycle;GO:0001562,biological_process response to protozoan;GO:0003008,biological_process system process;GO:0003013,biological_process circulatory system process;GO:0003073,biological_process regulation of systemic arterial blood pressure;GO:0003085,…	NA	NA	XP_001927586.4 radiation-inducible immediate-early gene IEX-1 [Sus scrofa]	NA
7	23645315	23645520	IP_ZT_vs_In_ZT_peak_204	711.067	+	2.71544e-26	3.27726e-26	ENSSSCG00000001398:intron	ENSSSCG00000001398:7:23634638-23649314:-:3896	ENSSSCG00000001398(ENSSSCG00000001398)	2;GO:0005575,cellular_component cellular_component;GO:0016020,cellular_component membrane	MHC1; MHC class I antigen; K06751	map04144,map04145,map04218,map04514,map04612,map04650,map04940,map05163,map05165,map05166,map05167,map05168,map05169,map05170,map05203,map05320,map05330,map05332,map05416	AAM20959.2 MHC class I antigen [Sus scrofa]; ABM54849.1 MHC class I antigen [Sus scrofa]; NP_998933.1 MHC class I antigen 7 precursor [Sus scrofa]; XP_005665845.2 MHC class I antigen 7 isoform X2 [Sus scrofa]; XP_013833074.2 MHC class I antigen 6 isoform X1 [Sus scrofa]; XP_020953941.1 MHC class I antigen 7 isoform X1 [Sus scrofa]	NA
7	23646750	23646955	IP_ZT_vs_In_ZT_peak_205	714.913	+	3.82676e-31	6.81034e-31	ENSSSCG00000001398:intron	ENSSSCG00000001398:7:23634638-23649314:-:2461	ENSSSCG00000001398(ENSSSCG00000001398)	2;GO:0005575,cellular_component cellular_component;GO:0016020,cellular_component membrane	MHC1; MHC class I antigen; K06751	map04144,map04145,map04218,map04514,map04612,map04650,map04940,map05163,map05165,map05166,map05167,map05168,map05169,map05170,map05203,map05320,map05330,map05332,map05416	AAM20959.2 MHC class I antigen [Sus scrofa]; ABM54849.1 MHC class I antigen [Sus scrofa]; NP_998933.1 MHC class I antigen 7 precursor [Sus scrofa]; XP_005665845.2 MHC class I antigen 7 isoform X2 [Sus scrofa]; XP_013833074.2 MHC class I antigen 6 isoform X1 [Sus scrofa]; XP_020953941.1 MHC class I antigen 7 isoform X1 [Sus scrofa]	NA
7	23750480	23750685	IP_ZT_vs_In_ZT_peak_206	716.187	+	7.60773e-33	1.6996e-32	ENSSSCG00000001409:exon	ENSSSCG00000018699:7:23742626-23742757:+:7956	ENSSSCG00000018699(ENSSSCG00000018699)	NA	NA	NA	NA	NA
7	23752735	23752940	IP_ZT_vs_In_ZT_peak_207	712.793	+	2.04294e-28	2.78583e-28	ENSSSCG00000001409:exon	ENSSSCG00000018699:7:23742626-23742757:+:10211	ENSSSCG00000018699(ENSSSCG00000018699)	NA	NA	NA	NA	NA
7	23849085	23849290	IP_ZT_vs_In_ZT_peak_208	714.067	+	4.86239e-30	7.62016e-30	ENSSSCG00000039071:five_prime_UTR;ENSSSCG00000039071:exon	ENSSSCG00000039071:7:23842834-23851167:-:1979	ENSSSCG00000039071(ENSSSCG00000039071)	88;GO:0003674,molecular_function molecular_function;GO:0005215,molecular_function transporter activity;GO:0005216,molecular_function ion channel activity;GO:0005244,molecular_function voltage-gated ion channel activity;GO:0005247,molecular_function voltage-gated chloride channel activity;GO:0005253,molecular_function anion channel activity;GO:0005254,molecular_function chloride channel activity;G…	NA	NA	XP_014445561.1 PREDICTED: chloride intracellular channel protein 1 isoform X1 [Tupaia chinensis]; XP_020954120.1 chloride intracellular channel protein 1 [Sus scrofa]	NA
7	23914890	23915505	IP_ZT_vs_In_ZT_peak_209	726.659	+	1.19928e-48	3.14811e-47	ENSSSCG00000029160:exon;ENSSSCG00000030368:intron	ENSSSCG00000029160:7:23914602-23928196:+:595	ENSSSCG00000029160(ENSSSCG00000029160)	NA	HSPA1s; heat shock 70kDa protein 1/2/6/8; K03283	map03040,map04010,map04141,map04144,map04213,map04612,map04915,map05020,map05134,map05145,map05162	OZC11261.1 chaperone protein DnaK [Onchocerca flexuosa]	NA
7	23927190	23927395	IP_ZT_vs_In_ZT_peak_210	714.46	+	1.50329e-30	2.50548e-30	ENSSSCG00000029160:exon	ENSSSCG00000044572:7:23932541-23935874:+:-5248	ENSSSCG00000044572(ENSSSCG00000044572)	NA	NA	NA	NA	NA
7	25243290	25243495	IP_ZT_vs_In_ZT_peak_211	716.773	+	1.20717e-33	2.81673e-33	ENSSSCG00000001475:intron;ENSSSCG00000001474:Promoter	ENSSSCG00000001475:7:25242968-25247407:+:424	ENSSSCG00000001475(SLC39A7)	173;GO:0000003,biological_process reproduction;GO:0000041,biological_process transition metal ion transport;GO:0001667,biological_process ameboidal-type cell migration;GO:0002064,biological_process epithelial cell development;GO:0002065,biological_process columnar/cuboidal epithelial cell differentiation;GO:0002066,biological_process columnar/cuboidal epithelial cell development;GO:0003006,biolog…	NA	NA	XP_005665913.1 zinc transporter SLC39A7 isoform X1 [Sus scrofa]	NA
7	25246570	25246980	IP_ZT_vs_In_ZT_peak_212	723.075	+	7.07164e-43	8.25024e-42	ENSSSCG00000001475:exon;ENSSSCG00000001476:Promoter	ENSSSCG00000001476:7:25247607-25249785:+:-832	ENSSSCG00000001476(HSD17B8)	95;GO:0000166,molecular_function nucleotide binding;GO:0003674,molecular_function molecular_function;GO:0003824,molecular_function catalytic activity;GO:0003857,molecular_function 3-hydroxyacyl-CoA dehydrogenase activity;GO:0004303,molecular_function estradiol 17-beta-dehydrogenase activity;GO:0005488,molecular_function binding;GO:0005575,cellular_component cellular_component;GO:0005622,cellular_…	HSD17B8; 17beta-estradiol 17-dehydrogenase / 3alpha(17beta)-hydroxysteroid dehydrogenase (NAD+) / 3-oxoacyl-[acyl-carrier protein] reductase alpha subunit [EC:1.1.1.62 1.1.1.239]; K13370	map00061,map00140	BAI47717.1 hydroxysteroid (17-beta) dehydrogenase 8 [Sus scrofa]; NP_001124202.1 estradiol 17-beta-dehydrogenase 8 [Sus scrofa]; XP_005665911.1 estradiol 17-beta-dehydrogenase 8 isoform X1 [Sus scrofa]	NA
7	27570450	27570655	IP_ZT_vs_In_ZT_peak_213	715.894	+	1.88888e-32	3.88887e-32	ENSSSCG00000001490:intron	ENSSSCG00000048765:7:27383053-27388045:-:-182507	ENSSSCG00000048765(ENSSSCG00000048765)	NA	NA	NA	GBX89579.1 hypothetical protein M6K003_2512 [Staphylococcus aureus]	HSF
7	29151615	29151820	IP_ZT_vs_In_ZT_peak_214	716.059	+	1.13135e-32	2.42433e-32	ENSSSCG00000001499:exon	ENSSSCG00000020421:7:29180424-29180536:-:28818	ENSSSCG00000020421(SNORA72)	NA	NA	NA	NA	NA
7	29167400	29167810	IP_ZT_vs_In_ZT_peak_215	716.759	+	1.26137e-33	2.87922e-33	ENSSSCG00000001499:exon	ENSSSCG00000020421:7:29180424-29180536:-:12931	ENSSSCG00000020421(SNORA72)	NA	NA	NA	NA	NA
7	29214140	29214345	IP_ZT_vs_In_ZT_peak_216	713.198	+	6.31541e-29	9.0838e-29	ENSSSCG00000001499:exon	ENSSSCG00000020421:7:29180424-29180536:-:-33706	ENSSSCG00000020421(SNORA72)	NA	NA	NA	NA	NA
7	29270515	29270720	IP_ZT_vs_In_ZT_peak_217	710.451	+	1.48105e-25	1.72789e-25	ENSSSCG00000001499:exon	ENSSSCG00000041331:7:29329413-29330460:+:-58795	ENSSSCG00000041331(ENSSSCG00000041331)	NA	NA	NA	NA	NA
7	29278305	29278510	IP_ZT_vs_In_ZT_peak_218	714.913	+	3.82676e-31	6.81034e-31	ENSSSCG00000001499:intron	ENSSSCG00000041331:7:29329413-29330460:+:-51005	ENSSSCG00000041331(ENSSSCG00000041331)	NA	NA	NA	NA	NA
7	29677030	29677235	IP_ZT_vs_In_ZT_peak_219	713.64	+	1.72751e-29	2.62882e-29	ENSSSCG00000001509:intron	ENSSSCG00000001507:7:29663445-29676335:-:-797	ENSSSCG00000001507(ZBTB22)	166;GO:0000139,cellular_component Golgi membrane;GO:0000981,molecular_function DNA-binding transcription factor activity, RNA polymerase II-specific;GO:0002376,biological_process immune system process;GO:0002474,biological_process antigen processing and presentation of peptide antigen via MHC class I;GO:0002478,biological_process antigen processing and presentation of exogenous peptide antigen;GO…	TAPBP; TAP binding protein (tapasin); K08058	map04612,map05163,map05168,map05169,map05170	XP_001927821.3 zinc finger and BTB domain-containing protein 22 [Sus scrofa]; XP_005665941.1 tapasin [Sus scrofa]	zf-C2H2
7	29984325	29984530	IP_ZT_vs_In_ZT_peak_220	715.454	+	7.33661e-32	1.48143e-31	ENSSSCG00000001520:exon	ENSSSCG00000001520:7:29980394-29997356:-:12928	ENSSSCG00000001520(LEMD2)	171;GO:0000003,biological_process reproduction;GO:0000280,biological_process nuclear division;GO:0001932,biological_process regulation of protein phosphorylation;GO:0001933,biological_process negative regulation of protein phosphorylation;GO:0003007,biological_process heart morphogenesis;GO:0003674,molecular_function molecular_function;GO:0003676,molecular_function nucleic acid binding;GO:0003677…	NA	NA	XP_005665949.1 LEM domain-containing protein 2 [Sus scrofa]	NA
7	31328305	31328510	IP_ZT_vs_In_ZT_peak_221	709.345	+	2.92567e-24	3.30318e-24	ENSSSCG00000001546:exon;ENSSSCG00000001546:three_prime_UTR;ENSSSCG00000001543:exon	ENSSSCG00000001543:7:31317572-31333638:+:10835	ENSSSCG00000001543(RPL10A)	138;GO:0000184,biological_process nuclear-transcribed mRNA catabolic process, nonsense-mediated decay;GO:0000470,biological_process maturation of LSU-rRNA;GO:0000956,biological_process nuclear-transcribed mRNA catabolic process;GO:0002181,biological_process cytoplasmic translation;GO:0003674,molecular_function molecular_function;GO:0003676,molecular_function nucleic acid binding;GO:0003723,molecu…	RP-L10Ae, RPL10A; large subunit ribosomal protein L10Ae; K02865	map03010	ABK55648.1 RPL10a [Sus scrofa]; PNJ88776.1 RPL10A isoform 1 [Pongo abelii]	NA
7	32359455	32359660	IP_ZT_vs_In_ZT_peak_222	711.706	+	4.5502e-27	5.75627e-27	ENSSSCG00000001565:exon	ENSSSCG00000001565:7:32359454-32363761:+:103	ENSSSCG00000001565(CDKN1A)	361;GO:0000075,biological_process cell cycle checkpoint;GO:0000077,biological_process DNA damage checkpoint;GO:0000079,biological_process regulation of cyclin-dependent protein serine/threonine kinase activity;GO:0000082,biological_process G1/S transition of mitotic cell cycle;GO:0000086,biological_process G2/M transition of mitotic cell cycle;GO:0000278,biological_process mitotic cell cycle;GO:0…	CDKN1A, P21, CIP1; cyclin-dependent kinase inhibitor 1A; K06625	map01522,map01524,map04012,map04066,map04068,map04110,map04115,map04151,map04218,map04630,map04921,map04928,map04934,map05160,map05161,map05163,map05165,map05166,map05167,map05169,map05200,map05202,map05203,map05205,map05206,map05210,map05211,map05212,map05213,map05214,map05215,map05216,map05217,map05218,map05219,map05220,map05222,map05223,map05224,map05225,map05226	XP_013833312.2 LOW QUALITY PROTEIN: cyclin-dependent kinase inhibitor 1 [Sus scrofa]	NA
7	32362940	32363145	IP_ZT_vs_In_ZT_peak_223	713.331	+	4.27244e-29	6.23065e-29	ENSSSCG00000001565:exon;ENSSSCG00000001565:three_prime_UTR	ENSSSCG00000001565:7:32359454-32363761:+:3588	ENSSSCG00000001565(CDKN1A)	361;GO:0000075,biological_process cell cycle checkpoint;GO:0000077,biological_process DNA damage checkpoint;GO:0000079,biological_process regulation of cyclin-dependent protein serine/threonine kinase activity;GO:0000082,biological_process G1/S transition of mitotic cell cycle;GO:0000086,biological_process G2/M transition of mitotic cell cycle;GO:0000278,biological_process mitotic cell cycle;GO:0…	CDKN1A, P21, CIP1; cyclin-dependent kinase inhibitor 1A; K06625	map01522,map01524,map04012,map04066,map04068,map04110,map04115,map04151,map04218,map04630,map04921,map04928,map04934,map05160,map05161,map05163,map05165,map05166,map05167,map05169,map05200,map05202,map05203,map05205,map05206,map05210,map05211,map05212,map05213,map05214,map05215,map05216,map05217,map05218,map05219,map05220,map05222,map05223,map05224,map05225,map05226	XP_013833312.2 LOW QUALITY PROTEIN: cyclin-dependent kinase inhibitor 1 [Sus scrofa]	NA
7	38204620	38205030	IP_ZT_vs_In_ZT_peak_224	721.058	+	8.5435e-40	4.07758e-39	ENSSSCG00000001660:exon;ENSSSCG00000001660:three_prime_UTR	ENSSSCG00000001661:7:38213062-38222140:+:-8237	ENSSSCG00000001661(SRF)	563;GO:0000122,biological_process negative regulation of transcription by RNA polymerase II;GO:0000228,cellular_component nuclear chromosome;GO:0000785,cellular_component chromatin;GO:0000790,cellular_component nuclear chromatin;GO:0000902,biological_process cell morphogenesis;GO:0000904,biological_process cell morphogenesis involved in differentiation;GO:0000976,molecular_function transcription …
gulation of muscle system process;GO:0090304,biological_process nucleic acid metabolic process;GO:0090398,biological_process cellular senescence;GO:0097159,molecular_function organic cyclic compound binding;GO:0097435,biological_process supramolecular fiber organization;GO:0097659,biological_process nucleic acid-templated transcription;GO:0098609,biological_process cell-cell adhesion;GO:0098751,b…	SRF; serum response factor; K04378	map04010,map04022,map05166,map05203	XP_005666077.1 serum response factor [Sus scrofa]	SRF
7	38605600	38605805	IP_ZT_vs_In_ZT_peak_225	712.914	+	1.44099e-28	2.01738e-28	ENSSSCG00000001689:exon	ENSSSCG00000022391:7:38610969-38611089:-:5386	ENSSSCG00000022391(ENSSSCG00000022391)	NA	NA	NA	NA	NA
7	38746025	38746435	IP_ZT_vs_In_ZT_peak_226	723.431	+	1.96423e-43	2.57805e-42	ENSSSCG00000001695:five_prime_UTR;ENSSSCG00000001695:exon	ENSSSCG00000001695:7:38746051-38761038:+:179	ENSSSCG00000001695(VEGFA)	813;GO:0000003,biological_process reproduction;GO:0000122,biological_process negative regulation of transcription by RNA polymerase II;GO:0000902,biological_process cell morphogenesis;GO:0000904,biological_process cell morphogenesis involved in differentiation;GO:0001101,biological_process response to acid chemical;GO:0001501,biological_process skeletal system development;GO:0001525,biological_pr…
:0048771,biological_process tissue remodeling;GO:0048793,biological_process pronephros development;GO:0048812,biological_process neuron projection morphogenesis;GO:0048841,biological_process regulation of axon extension involved in axon guidance;GO:0048842,biological_process positive regulation of axon extension involved in axon guidance;GO:0048844,biological_process artery morphogenesis;GO:00488…	VEGFA; vascular endothelial growth factor A; K05448	map01521,map04010,map04014,map04015,map04066,map04151,map04370,map04510,map04926,map04933,map05163,map05165,map05167,map05200,map05205,map05206,map05211,map05212,map05219,map05323,map05418	ACF37105.1 vascular endothelial growth factor, partial [Sus scrofa]; XP_013833429.1 vascular endothelial growth factor A isoform X1, partial [Sus scrofa]; XP_025746182.1 vascular endothelial growth factor A, partial [Callorhinus ursinus]	NA
7	38747255	38747460	IP_ZT_vs_In_ZT_peak_227	721.682	+	9.80084e-41	6.05346e-40	ENSSSCG00000001695:intron	ENSSSCG00000001695:7:38746051-38761038:+:1306	ENSSSCG00000001695(VEGFA)	813;GO:0000003,biological_process reproduction;GO:0000122,biological_process negative regulation of transcription by RNA polymerase II;GO:0000902,biological_process cell morphogenesis;GO:0000904,biological_process cell morphogenesis involved in differentiation;GO:0001101,biological_process response to acid chemical;GO:0001501,biological_process skeletal system development;GO:0001525,biological_pr…
:0048771,biological_process tissue remodeling;GO:0048793,biological_process pronephros development;GO:0048812,biological_process neuron projection morphogenesis;GO:0048841,biological_process regulation of axon extension involved in axon guidance;GO:0048842,biological_process positive regulation of axon extension involved in axon guidance;GO:0048844,biological_process artery morphogenesis;GO:00488…	VEGFA; vascular endothelial growth factor A; K05448	map01521,map04010,map04014,map04015,map04066,map04151,map04370,map04510,map04926,map04933,map05163,map05165,map05167,map05200,map05205,map05206,map05211,map05212,map05219,map05323,map05418	ACF37105.1 vascular endothelial growth factor, partial [Sus scrofa]; XP_013833429.1 vascular endothelial growth factor A isoform X1, partial [Sus scrofa]; XP_025746182.1 vascular endothelial growth factor A, partial [Callorhinus ursinus]	NA
7	38748280	38748690	IP_ZT_vs_In_ZT_peak_228	722.579	+	4.16244e-42	4.37056e-41	ENSSSCG00000001695:intron	ENSSSCG00000001695:7:38746051-38761038:+:2434	ENSSSCG00000001695(VEGFA)	813;GO:0000003,biological_process reproduction;GO:0000122,biological_process negative regulation of transcription by RNA polymerase II;GO:0000902,biological_process cell morphogenesis;GO:0000904,biological_process cell morphogenesis involved in differentiation;GO:0001101,biological_process response to acid chemical;GO:0001501,biological_process skeletal system development;GO:0001525,biological_pr…
:0048771,biological_process tissue remodeling;GO:0048793,biological_process pronephros development;GO:0048812,biological_process neuron projection morphogenesis;GO:0048841,biological_process regulation of axon extension involved in axon guidance;GO:0048842,biological_process positive regulation of axon extension involved in axon guidance;GO:0048844,biological_process artery morphogenesis;GO:00488…	VEGFA; vascular endothelial growth factor A; K05448	map01521,map04010,map04014,map04015,map04066,map04151,map04370,map04510,map04926,map04933,map05163,map05165,map05167,map05200,map05205,map05206,map05211,map05212,map05219,map05323,map05418	ACF37105.1 vascular endothelial growth factor, partial [Sus scrofa]; XP_013833429.1 vascular endothelial growth factor A isoform X1, partial [Sus scrofa]; XP_025746182.1 vascular endothelial growth factor A, partial [Callorhinus ursinus]	NA
7	38749510	38750330	IP_ZT_vs_In_ZT_peak_229	724.338	+	7.2277e-45	1.26485e-43	ENSSSCG00000001695:intron	ENSSSCG00000001695:7:38746051-38761038:+:3869	ENSSSCG00000001695(VEGFA)	813;GO:0000003,biological_process reproduction;GO:0000122,biological_process negative regulation of transcription by RNA polymerase II;GO:0000902,biological_process cell morphogenesis;GO:0000904,biological_process cell morphogenesis involved in differentiation;GO:0001101,biological_process response to acid chemical;GO:0001501,biological_process skeletal system development;GO:0001525,biological_pr…
:0048771,biological_process tissue remodeling;GO:0048793,biological_process pronephros development;GO:0048812,biological_process neuron projection morphogenesis;GO:0048841,biological_process regulation of axon extension involved in axon guidance;GO:0048842,biological_process positive regulation of axon extension involved in axon guidance;GO:0048844,biological_process artery morphogenesis;GO:00488…	VEGFA; vascular endothelial growth factor A; K05448	map01521,map04010,map04014,map04015,map04066,map04151,map04370,map04510,map04926,map04933,map05163,map05165,map05167,map05200,map05205,map05206,map05211,map05212,map05219,map05323,map05418	ACF37105.1 vascular endothelial growth factor, partial [Sus scrofa]; XP_013833429.1 vascular endothelial growth factor A isoform X1, partial [Sus scrofa]; XP_025746182.1 vascular endothelial growth factor A, partial [Callorhinus ursinus]	NA
7	38750945	38751150	IP_ZT_vs_In_ZT_peak_230	705.076	+	1.34203e-19	1.3815e-19	ENSSSCG00000001695:intron	ENSSSCG00000001695:7:38746051-38761038:+:4996	ENSSSCG00000001695(VEGFA)	813;GO:0000003,biological_process reproduction;GO:0000122,biological_process negative regulation of transcription by RNA polymerase II;GO:0000902,biological_process cell morphogenesis;GO:0000904,biological_process cell morphogenesis involved in differentiation;GO:0001101,biological_process response to acid chemical;GO:0001501,biological_process skeletal system development;GO:0001525,biological_pr…
:0048771,biological_process tissue remodeling;GO:0048793,biological_process pronephros development;GO:0048812,biological_process neuron projection morphogenesis;GO:0048841,biological_process regulation of axon extension involved in axon guidance;GO:0048842,biological_process positive regulation of axon extension involved in axon guidance;GO:0048844,biological_process artery morphogenesis;GO:00488…	VEGFA; vascular endothelial growth factor A; K05448	map01521,map04010,map04014,map04015,map04066,map04151,map04370,map04510,map04926,map04933,map05163,map05165,map05167,map05200,map05205,map05206,map05211,map05212,map05219,map05323,map05418	ACF37105.1 vascular endothelial growth factor, partial [Sus scrofa]; XP_013833429.1 vascular endothelial growth factor A isoform X1, partial [Sus scrofa]; XP_025746182.1 vascular endothelial growth factor A, partial [Callorhinus ursinus]	NA
7	38754020	38754430	IP_ZT_vs_In_ZT_peak_231	716.95	+	6.8792e-34	1.64163e-33	ENSSSCG00000001695:intron	ENSSSCG00000001695:7:38746051-38761038:+:8174	ENSSSCG00000001695(VEGFA)	813;GO:0000003,biological_process reproduction;GO:0000122,biological_process negative regulation of transcription by RNA polymerase II;GO:0000902,biological_process cell morphogenesis;GO:0000904,biological_process cell morphogenesis involved in differentiation;GO:0001101,biological_process response to acid chemical;GO:0001501,biological_process skeletal system development;GO:0001525,biological_pr…
:0048771,biological_process tissue remodeling;GO:0048793,biological_process pronephros development;GO:0048812,biological_process neuron projection morphogenesis;GO:0048841,biological_process regulation of axon extension involved in axon guidance;GO:0048842,biological_process positive regulation of axon extension involved in axon guidance;GO:0048844,biological_process artery morphogenesis;GO:00488…	VEGFA; vascular endothelial growth factor A; K05448	map01521,map04010,map04014,map04015,map04066,map04151,map04370,map04510,map04926,map04933,map05163,map05165,map05167,map05200,map05205,map05206,map05211,map05212,map05219,map05323,map05418	ACF37105.1 vascular endothelial growth factor, partial [Sus scrofa]; XP_013833429.1 vascular endothelial growth factor A isoform X1, partial [Sus scrofa]; XP_025746182.1 vascular endothelial growth factor A, partial [Callorhinus ursinus]	NA
7	38755250	38755865	IP_ZT_vs_In_ZT_peak_232	721.609	+	1.2645e-40	7.37622e-40	ENSSSCG00000001695:intron	ENSSSCG00000001695:7:38746051-38761038:+:9506	ENSSSCG00000001695(VEGFA)	813;GO:0000003,biological_process reproduction;GO:0000122,biological_process negative regulation of transcription by RNA polymerase II;GO:0000902,biological_process cell morphogenesis;GO:0000904,biological_process cell morphogenesis involved in differentiation;GO:0001101,biological_process response to acid chemical;GO:0001501,biological_process skeletal system development;GO:0001525,biological_pr…
:0048771,biological_process tissue remodeling;GO:0048793,biological_process pronephros development;GO:0048812,biological_process neuron projection morphogenesis;GO:0048841,biological_process regulation of axon extension involved in axon guidance;GO:0048842,biological_process positive regulation of axon extension involved in axon guidance;GO:0048844,biological_process artery morphogenesis;GO:00488…	VEGFA; vascular endothelial growth factor A; K05448	map01521,map04010,map04014,map04015,map04066,map04151,map04370,map04510,map04926,map04933,map05163,map05165,map05167,map05200,map05205,map05206,map05211,map05212,map05219,map05323,map05418	ACF37105.1 vascular endothelial growth factor, partial [Sus scrofa]; XP_013833429.1 vascular endothelial growth factor A isoform X1, partial [Sus scrofa]; XP_025746182.1 vascular endothelial growth factor A, partial [Callorhinus ursinus]	NA
7	38756275	38756480	IP_ZT_vs_In_ZT_peak_233	711.709	+	4.512e-27	5.75627e-27	ENSSSCG00000001695:intron	ENSSSCG00000001695:7:38746051-38761038:+:10326	ENSSSCG00000001695(VEGFA)	813;GO:0000003,biological_process reproduction;GO:0000122,biological_process negative regulation of transcription by RNA polymerase II;GO:0000902,biological_process cell morphogenesis;GO:0000904,biological_process cell morphogenesis involved in differentiation;GO:0001101,biological_process response to acid chemical;GO:0001501,biological_process skeletal system development;GO:0001525,biological_pr…
:0048771,biological_process tissue remodeling;GO:0048793,biological_process pronephros development;GO:0048812,biological_process neuron projection morphogenesis;GO:0048841,biological_process regulation of axon extension involved in axon guidance;GO:0048842,biological_process positive regulation of axon extension involved in axon guidance;GO:0048844,biological_process artery morphogenesis;GO:00488…	VEGFA; vascular endothelial growth factor A; K05448	map01521,map04010,map04014,map04015,map04066,map04151,map04370,map04510,map04926,map04933,map05163,map05165,map05167,map05200,map05205,map05206,map05211,map05212,map05219,map05323,map05418	ACF37105.1 vascular endothelial growth factor, partial [Sus scrofa]; XP_013833429.1 vascular endothelial growth factor A isoform X1, partial [Sus scrofa]; XP_025746182.1 vascular endothelial growth factor A, partial [Callorhinus ursinus]	NA
7	38757505	38757710	IP_ZT_vs_In_ZT_peak_234	715.013	+	2.82615e-31	5.39538e-31	ENSSSCG00000001695:intron	ENSSSCG00000001695:7:38746051-38761038:+:11556	ENSSSCG00000001695(VEGFA)	813;GO:0000003,biological_process reproduction;GO:0000122,biological_process negative regulation of transcription by RNA polymerase II;GO:0000902,biological_process cell morphogenesis;GO:0000904,biological_process cell morphogenesis involved in differentiation;GO:0001101,biological_process response to acid chemical;GO:0001501,biological_process skeletal system development;GO:0001525,biological_pr…
:0048771,biological_process tissue remodeling;GO:0048793,biological_process pronephros development;GO:0048812,biological_process neuron projection morphogenesis;GO:0048841,biological_process regulation of axon extension involved in axon guidance;GO:0048842,biological_process positive regulation of axon extension involved in axon guidance;GO:0048844,biological_process artery morphogenesis;GO:00488…	VEGFA; vascular endothelial growth factor A; K05448	map01521,map04010,map04014,map04015,map04066,map04151,map04370,map04510,map04926,map04933,map05163,map05165,map05167,map05200,map05205,map05206,map05211,map05212,map05219,map05323,map05418	ACF37105.1 vascular endothelial growth factor, partial [Sus scrofa]; XP_013833429.1 vascular endothelial growth factor A isoform X1, partial [Sus scrofa]; XP_025746182.1 vascular endothelial growth factor A, partial [Callorhinus ursinus]	NA
7	38758120	38758530	IP_ZT_vs_In_ZT_peak_235	712.776	+	2.14633e-28	2.88929e-28	ENSSSCG00000001695:intron	ENSSSCG00000001695:7:38746051-38761038:+:12274	ENSSSCG00000001695(VEGFA)	813;GO:0000003,biological_process reproduction;GO:0000122,biological_process negative regulation of transcription by RNA polymerase II;GO:0000902,biological_process cell morphogenesis;GO:0000904,biological_process cell morphogenesis involved in differentiation;GO:0001101,biological_process response to acid chemical;GO:0001501,biological_process skeletal system development;GO:0001525,biological_pr…
:0048771,biological_process tissue remodeling;GO:0048793,biological_process pronephros development;GO:0048812,biological_process neuron projection morphogenesis;GO:0048841,biological_process regulation of axon extension involved in axon guidance;GO:0048842,biological_process positive regulation of axon extension involved in axon guidance;GO:0048844,biological_process artery morphogenesis;GO:00488…	VEGFA; vascular endothelial growth factor A; K05448	map01521,map04010,map04014,map04015,map04066,map04151,map04370,map04510,map04926,map04933,map05163,map05165,map05167,map05200,map05205,map05206,map05211,map05212,map05219,map05323,map05418	ACF37105.1 vascular endothelial growth factor, partial [Sus scrofa]; XP_013833429.1 vascular endothelial growth factor A isoform X1, partial [Sus scrofa]; XP_025746182.1 vascular endothelial growth factor A, partial [Callorhinus ursinus]	NA
7	38759145	38759350	IP_ZT_vs_In_ZT_peak_236	721.714	+	8.75517e-41	5.74558e-40	ENSSSCG00000001695:intron	ENSSSCG00000001695:7:38746051-38761038:+:13196	ENSSSCG00000001695(VEGFA)	813;GO:0000003,biological_process reproduction;GO:0000122,biological_process negative regulation of transcription by RNA polymerase II;GO:0000902,biological_process cell morphogenesis;GO:0000904,biological_process cell morphogenesis involved in differentiation;GO:0001101,biological_process response to acid chemical;GO:0001501,biological_process skeletal system development;GO:0001525,biological_pr…
:0048771,biological_process tissue remodeling;GO:0048793,biological_process pronephros development;GO:0048812,biological_process neuron projection morphogenesis;GO:0048841,biological_process regulation of axon extension involved in axon guidance;GO:0048842,biological_process positive regulation of axon extension involved in axon guidance;GO:0048844,biological_process artery morphogenesis;GO:00488…	VEGFA; vascular endothelial growth factor A; K05448	map01521,map04010,map04014,map04015,map04066,map04151,map04370,map04510,map04926,map04933,map05163,map05165,map05167,map05200,map05205,map05206,map05211,map05212,map05219,map05323,map05418	ACF37105.1 vascular endothelial growth factor, partial [Sus scrofa]; XP_013833429.1 vascular endothelial growth factor A isoform X1, partial [Sus scrofa]; XP_025746182.1 vascular endothelial growth factor A, partial [Callorhinus ursinus]	NA
7	39246430	39246635	IP_ZT_vs_In_ZT_peak_237	721.215	+	4.96138e-40	2.60472e-39	ENSSSCG00000001701:exon	ENSSSCG00000001701:7:39244457-39254002:+:2075	ENSSSCG00000001701(HSP90AB1)	703;GO:0000003,biological_process reproduction;GO:0000166,molecular_function nucleotide binding;GO:0000226,biological_process microtubule cytoskeleton organization;GO:0000323,cellular_component lytic vacuole;GO:0000578,biological_process embryonic axis specification;GO:0000723,biological_process telomere maintenance;GO:0000902,biological_process cell morphogenesis;GO:0000904,biological_process ce…
se activity;GO:0051338,biological_process regulation of transferase activity;GO:0051345,biological_process positive regulation of hydrolase activity;GO:0051347,biological_process positive regulation of transferase activity;GO:0051641,biological_process cellular localization;GO:0051649,biological_process establishment of localization in cell;GO:0051674,biological_process localization of cell;GO:00…	HSP90A, htpG; molecular chaperone HtpG; K04079	map04141,map04151,map04217,map04612,map04621,map04657,map04659,map04914,map04915,map05132,map05200,map05215,map05418	NP_001231362.1 heat shock protein HSP 90-beta [Sus scrofa]	NA
7	46656565	46656770	IP_ZT_vs_In_ZT_peak_238	711.338	+	1.27946e-26	1.58051e-26	intergenic	ENSSSCG00000002627:7:46610466-46656451:-:-216	ENSSSCG00000002627(GSTA4)	19;GO:0003674,molecular_function molecular_function;GO:0003824,molecular_function catalytic activity;GO:0004364,molecular_function glutathione transferase activity;GO:0006518,biological_process peptide metabolic process;GO:0006575,biological_process cellular modified amino acid metabolic process;GO:0006749,biological_process glutathione metabolic process;GO:0006790,biological_process sulfur compo…	GST, gst; glutathione S-transferase [EC:2.5.1.18]; K00799	map00480,map00980,map00982,map00983,map01524,map04212,map05200,map05204,map05225,map05418	NP_001230308.1 glutathione S-transferase A4 [Sus scrofa]	NA
7	48441500	48441705	IP_ZT_vs_In_ZT_peak_239	709.996	+	5.10993e-25	5.83199e-25	ENSSSCG00000001773:exon	ENSSSCG00000001773:7:48431317-48442645:+:10285	ENSSSCG00000001773(TMED3)	61;GO:0000139,cellular_component Golgi membrane;GO:0005575,cellular_component cellular_component;GO:0005622,cellular_component intracellular;GO:0005623,cellular_component cell;GO:0005737,cellular_component cytoplasm;GO:0005783,cellular_component endoplasmic reticulum;GO:0005789,cellular_component endoplasmic reticulum membrane;GO:0005793,cellular_component endoplasmic reticulum-Golgi intermediate…	NA	NA	NP_001191292.1 transmembrane emp24 domain-containing protein 3 precursor [Sus scrofa]; XP_020953703.1 transmembrane emp24 domain-containing protein 3 isoform X1 [Sus scrofa]	NA
7	48441910	48442115	IP_ZT_vs_In_ZT_peak_240	706.648	+	2.96858e-21	3.08615e-21	ENSSSCG00000001773:exon;ENSSSCG00000001773:three_prime_UTR	ENSSSCG00000001773:7:48431317-48442645:+:10695	ENSSSCG00000001773(TMED3)	61;GO:0000139,cellular_component Golgi membrane;GO:0005575,cellular_component cellular_component;GO:0005622,cellular_component intracellular;GO:0005623,cellular_component cell;GO:0005737,cellular_component cytoplasm;GO:0005783,cellular_component endoplasmic reticulum;GO:0005789,cellular_component endoplasmic reticulum membrane;GO:0005793,cellular_component endoplasmic reticulum-Golgi intermediate…	NA	NA	NP_001191292.1 transmembrane emp24 domain-containing protein 3 precursor [Sus scrofa]; XP_020953703.1 transmembrane emp24 domain-containing protein 3 isoform X1 [Sus scrofa]	NA
7	52386930	52387340	IP_ZT_vs_In_ZT_peak_241	720.446	+	6.97024e-39	2.8149e-38	ENSSSCG00000027358:exon	ENSSSCG00000027358:7:52386035-52390600:+:1100	ENSSSCG00000027358(RPS17)	104;GO:0000028,biological_process ribosomal small subunit assembly;GO:0002262,biological_process myeloid cell homeostasis;GO:0002376,biological_process immune system process;GO:0003674,molecular_function molecular_function;GO:0003735,molecular_function structural constituent of ribosome;GO:0005198,molecular_function structural molecule activity;GO:0005575,cellular_component cellular_component;GO:…	RP-S17e, RPS17; small subunit ribosomal protein S17e; K02962	map03010	XP_006073535.1 40S ribosomal protein S17 [Bubalus bubalis]	NA
7	54542505	54542710	IP_ZT_vs_In_ZT_peak_242	698.763	+	1.11515e-13	1.11515e-13	ENSSSCG00000001834:exon	ENSSSCG00000030597:7:54519697-54537753:-:-4854	ENSSSCG00000030597(HAPLN3)	21;GO:0001501,biological_process skeletal system development;GO:0003674,molecular_function molecular_function;GO:0005198,molecular_function structural molecule activity;GO:0005201,molecular_function extracellular matrix structural constituent;GO:0005488,molecular_function binding;GO:0005539,molecular_function glycosaminoglycan binding;GO:0005540,molecular_function hyaluronic acid binding;GO:00072…	NA	NA	XP_001925657.4 hyaluronan and proteoglycan link protein 3 isoform X1 [Sus scrofa]	NA
7	54547835	54548040	IP_ZT_vs_In_ZT_peak_243	717.125	+	3.94934e-34	9.64374e-34	ENSSSCG00000001834:exon	ENSSSCG00000030597:7:54519697-54537753:-:-10184	ENSSSCG00000030597(HAPLN3)	21;GO:0001501,biological_process skeletal system development;GO:0003674,molecular_function molecular_function;GO:0005198,molecular_function structural molecule activity;GO:0005201,molecular_function extracellular matrix structural constituent;GO:0005488,molecular_function binding;GO:0005539,molecular_function glycosaminoglycan binding;GO:0005540,molecular_function hyaluronic acid binding;GO:00072…	NA	NA	XP_001925657.4 hyaluronan and proteoglycan link protein 3 isoform X1 [Sus scrofa]	NA
7	54548655	54548860	IP_ZT_vs_In_ZT_peak_244	718.488	+	4.83301e-36	1.49255e-35	ENSSSCG00000001834:exon	ENSSSCG00000030597:7:54519697-54537753:-:-11004	ENSSSCG00000030597(HAPLN3)	21;GO:0001501,biological_process skeletal system development;GO:0003674,molecular_function molecular_function;GO:0005198,molecular_function structural molecule activity;GO:0005201,molecular_function extracellular matrix structural constituent;GO:0005488,molecular_function binding;GO:0005539,molecular_function glycosaminoglycan binding;GO:0005540,molecular_function hyaluronic acid binding;GO:00072…	NA	NA	XP_001925657.4 hyaluronan and proteoglycan link protein 3 isoform X1 [Sus scrofa]	NA
7	54773540	54774155	IP_ZT_vs_In_ZT_peak_245	724.141	+	1.49122e-44	2.23684e-43	ENSSSCG00000001835:intron	ENSSSCG00000001837:7:54744741-54890997:+:29106	ENSSSCG00000001837(FANCI)	105;GO:0000075,biological_process cell cycle checkpoint;GO:0000077,biological_process DNA damage checkpoint;GO:0000278,biological_process mitotic cell cycle;GO:0003674,molecular_function molecular_function;GO:0005488,molecular_function binding;GO:0005515,molecular_function protein binding;GO:0005575,cellular_component cellular_component;GO:0005622,cellular_component intracellular;GO:0005623,cellu…	FANCI; fanconi anemia group I protein; K10895	map03460	XP_001926905.3 Fanconi anemia group I protein [Sus scrofa]	NA
7	54774770	54774975	IP_ZT_vs_In_ZT_peak_246	704.444	+	5.93068e-19	6.04584e-19	ENSSSCG00000001835:intron	ENSSSCG00000001837:7:54744741-54890997:+:30131	ENSSSCG00000001837(FANCI)	105;GO:0000075,biological_process cell cycle checkpoint;GO:0000077,biological_process DNA damage checkpoint;GO:0000278,biological_process mitotic cell cycle;GO:0003674,molecular_function molecular_function;GO:0005488,molecular_function binding;GO:0005515,molecular_function protein binding;GO:0005575,cellular_component cellular_component;GO:0005622,cellular_component intracellular;GO:0005623,cellu…	FANCI; fanconi anemia group I protein; K10895	map03460	XP_001926905.3 Fanconi anemia group I protein [Sus scrofa]	NA
7	55362915	55363325	IP_ZT_vs_In_ZT_peak_247	720.521	+	5.40158e-39	2.26866e-38	ENSSSCG00000001849:exon	ENSSSCG00000001849:7:55351082-55373881:-:10761	ENSSSCG00000001849(ANPEP)	138;GO:0001775,biological_process cell activation;GO:0002252,biological_process immune effector process;GO:0002263,biological_process cell activation involved in immune response;GO:0002274,biological_process myeloid leukocyte activation;GO:0002275,biological_process myeloid cell activation involved in immune response;GO:0002283,biological_process neutrophil activation involved in immune response;…	ANPEP, CD13; aminopeptidase N [EC:3.4.11.2]; K11140	map00480,map04614,map04640	XP_005653580.1 aminopeptidase N isoform X2 [Sus scrofa]; XP_020953963.1 aminopeptidase N isoform X1 [Sus scrofa]	NA
7	59703380	59703995	IP_ZT_vs_In_ZT_peak_248	715.987	+	1.41484e-32	2.97117e-32	ENSSSCG00000001917:intron	ENSSSCG00000001918:7:59713203-59840594:+:-9515	ENSSSCG00000001918(NPTN)	228;GO:0000902,biological_process cell morphogenesis;GO:0000904,biological_process cell morphogenesis involved in differentiation;GO:0001932,biological_process regulation of protein phosphorylation;GO:0001934,biological_process positive regulation of protein phosphorylation;GO:0003008,biological_process system process;GO:0003674,molecular_function molecular_function;GO:0005102,molecular_function …	NA	NA	PNI37595.1 NPTN isoform 3, partial [Pan troglodytes]; XP_020954737.1 neuroplastin isoform X1 [Sus scrofa]	NA
7	59713425	59713630	IP_ZT_vs_In_ZT_peak_249	711.245	+	1.65591e-26	2.02175e-26	ENSSSCG00000001918:five_prime_UTR;ENSSSCG00000001917:exon;ENSSSCG00000001918:exon	ENSSSCG00000001918:7:59713203-59840594:+:324	ENSSSCG00000001918(NPTN)	228;GO:0000902,biological_process cell morphogenesis;GO:0000904,biological_process cell morphogenesis involved in differentiation;GO:0001932,biological_process regulation of protein phosphorylation;GO:0001934,biological_process positive regulation of protein phosphorylation;GO:0003008,biological_process system process;GO:0003674,molecular_function molecular_function;GO:0005102,molecular_function …	NA	NA	PNI37595.1 NPTN isoform 3, partial [Pan troglodytes]; XP_020954737.1 neuroplastin isoform X1 [Sus scrofa]	NA
7	59714245	59714450	IP_ZT_vs_In_ZT_peak_250	714.662	+	8.19178e-31	1.41006e-30	ENSSSCG00000001918:intron;ENSSSCG00000001917:intron	ENSSSCG00000001918:7:59713203-59840594:+:1144	ENSSSCG00000001918(NPTN)	228;GO:0000902,biological_process cell morphogenesis;GO:0000904,biological_process cell morphogenesis involved in differentiation;GO:0001932,biological_process regulation of protein phosphorylation;GO:0001934,biological_process positive regulation of protein phosphorylation;GO:0003008,biological_process system process;GO:0003674,molecular_function molecular_function;GO:0005102,molecular_function …	NA	NA	PNI37595.1 NPTN isoform 3, partial [Pan troglodytes]; XP_020954737.1 neuroplastin isoform X1 [Sus scrofa]	NA
7	59714860	59715270	IP_ZT_vs_In_ZT_peak_251	719.018	+	8.45401e-37	2.77397e-36	ENSSSCG00000001918:intron;ENSSSCG00000001917:exon	ENSSSCG00000001918:7:59713203-59840594:+:1862	ENSSSCG00000001918(NPTN)	228;GO:0000902,biological_process cell morphogenesis;GO:0000904,biological_process cell morphogenesis involved in differentiation;GO:0001932,biological_process regulation of protein phosphorylation;GO:0001934,biological_process positive regulation of protein phosphorylation;GO:0003008,biological_process system process;GO:0003674,molecular_function molecular_function;GO:0005102,molecular_function …	NA	NA	PNI37595.1 NPTN isoform 3, partial [Pan troglodytes]; XP_020954737.1 neuroplastin isoform X1 [Sus scrofa]	NA
7	61019070	61019275	IP_ZT_vs_In_ZT_peak_252	712.342	+	7.49341e-28	9.83511e-28	ENSSSCG00000001930:exon	ENSSSCG00000001931:7:61033855-61078507:+:-14682	ENSSSCG00000001931(ENSSSCG00000001931)	NA	NA	NA	XP_013833567.1 GRAM domain-containing protein 2 isoform X2 [Sus scrofa]	NA
7	61023375	61023785	IP_ZT_vs_In_ZT_peak_253	719.608	+	1.1838e-37	4.00964e-37	ENSSSCG00000001930:exon	ENSSSCG00000001931:7:61033855-61078507:+:-10275	ENSSSCG00000001931(ENSSSCG00000001931)	NA	NA	NA	XP_013833567.1 GRAM domain-containing protein 2 isoform X2 [Sus scrofa]	NA
7	61029320	61029525	IP_ZT_vs_In_ZT_peak_254	708.908	+	9.27274e-24	1.02488e-23	ENSSSCG00000001930:intron	ENSSSCG00000001931:7:61033855-61078507:+:-4432	ENSSSCG00000001931(ENSSSCG00000001931)	NA	NA	NA	XP_013833567.1 GRAM domain-containing protein 2 isoform X2 [Sus scrofa]	NA
7	61031165	61031575	IP_ZT_vs_In_ZT_peak_255	713.575	+	2.09149e-29	3.13047e-29	ENSSSCG00000001930:exon	ENSSSCG00000001931:7:61033855-61078507:+:-2485	ENSSSCG00000001931(ENSSSCG00000001931)	NA	NA	NA	XP_013833567.1 GRAM domain-containing protein 2 isoform X2 [Sus scrofa]	NA
7	61032190	61032395	IP_ZT_vs_In_ZT_peak_256	714.296	+	2.4602e-30	3.97417e-30	ENSSSCG00000001930:exon;ENSSSCG00000001930:three_prime_UTR;ENSSSCG00000001931:Promoter	ENSSSCG00000001931:7:61033855-61078507:+:-1562	ENSSSCG00000001931(ENSSSCG00000001931)	NA	NA	NA	XP_013833567.1 GRAM domain-containing protein 2 isoform X2 [Sus scrofa]	NA
7	65218085	65218290	IP_ZT_vs_In_ZT_peak_257	717.925	+	3.02981e-35	8.37184e-35	ENSSSCG00000037026:Promoter	ENSSSCG00000037026:7:65218196-65218360:+:-8	ENSSSCG00000037026(U1)	NA	NA	NA	NA	NA
7	75735405	75735610	IP_ZT_vs_In_ZT_peak_258	708.093	+	7.73198e-23	8.28426e-23	ENSSSCG00000002025:exon	ENSSSCG00000002025:7:75734866-75741112:+:641	ENSSSCG00000002025(SLC22A17)	67;GO:0003674,molecular_function molecular_function;GO:0004888,molecular_function transmembrane signaling receptor activity;GO:0005215,molecular_function transporter activity;GO:0005575,cellular_component cellular_component;GO:0005623,cellular_component cell;GO:0005886,cellular_component plasma membrane;GO:0005887,cellular_component integral component of plasma membrane;GO:0006810,biological_proc…	NA	NA	XP_026342293.1 solute carrier family 22 member 17 isoform X3 [Ursus arctos horribilis]	NA
7	76153605	76154015	IP_ZT_vs_In_ZT_peak_259	710.606	+	9.68808e-26	1.14298e-25	ENSSSCG00000031874:intron;ENSSSCG00000034465:exon;ENSSSCG00000002041:intron	ENSSSCG00000031874:7:76143591-76156200:-:2390	ENSSSCG00000031874(REM2)	30;GO:0000166,molecular_function nucleotide binding;GO:0001882,molecular_function nucleoside binding;GO:0001883,molecular_function purine nucleoside binding;GO:0003674,molecular_function molecular_function;GO:0003824,molecular_function catalytic activity;GO:0003924,molecular_function GTPase activity;GO:0005488,molecular_function binding;GO:0005525,molecular_function GTP binding;GO:0005575,cellula…	NA	NA	XP_020954924.1 GTP-binding protein REM 2 isoform X1 [Sus scrofa]	NA
7	76155040	76155450	IP_ZT_vs_In_ZT_peak_260	717.234	+	2.79387e-34	7.15504e-34	ENSSSCG00000031874:five_prime_UTR;ENSSSCG00000031874:exon;ENSSSCG00000034465:exon;ENSSSCG00000002041:intron	ENSSSCG00000031874:7:76143591-76156200:-:955	ENSSSCG00000031874(REM2)	30;GO:0000166,molecular_function nucleotide binding;GO:0001882,molecular_function nucleoside binding;GO:0001883,molecular_function purine nucleoside binding;GO:0003674,molecular_function molecular_function;GO:0003824,molecular_function catalytic activity;GO:0003924,molecular_function GTPase activity;GO:0005488,molecular_function binding;GO:0005525,molecular_function GTP binding;GO:0005575,cellula…	NA	NA	XP_020954924.1 GTP-binding protein REM 2 isoform X1 [Sus scrofa]	NA
7	76155655	76156065	IP_ZT_vs_In_ZT_peak_261	713.571	+	2.11679e-29	3.13047e-29	ENSSSCG00000031874:five_prime_UTR;ENSSSCG00000031874:exon;ENSSSCG00000034465:exon;ENSSSCG00000002041:intron	ENSSSCG00000031874:7:76143591-76156200:-:340	ENSSSCG00000031874(REM2)	30;GO:0000166,molecular_function nucleotide binding;GO:0001882,molecular_function nucleoside binding;GO:0001883,molecular_function purine nucleoside binding;GO:0003674,molecular_function molecular_function;GO:0003824,molecular_function catalytic activity;GO:0003924,molecular_function GTPase activity;GO:0005488,molecular_function binding;GO:0005525,molecular_function GTP binding;GO:0005575,cellula…	NA	NA	XP_020954924.1 GTP-binding protein REM 2 isoform X1 [Sus scrofa]	NA
7	76158320	76158730	IP_ZT_vs_In_ZT_peak_262	708.727	+	1.49165e-23	1.63149e-23	ENSSSCG00000002041:intron;ENSSSCG00000034465:Promoter	ENSSSCG00000034465:7:76149306-76158904:-:379	ENSSSCG00000034465(LRP10)	34;GO:0003674,molecular_function molecular_function;GO:0005041,molecular_function low-density lipoprotein particle receptor activity;GO:0005575,cellular_component cellular_component;GO:0006629,biological_process lipid metabolic process;GO:0006810,biological_process transport;GO:0006869,biological_process lipid transport;GO:0006897,biological_process endocytosis;GO:0006898,biological_process recep…	NA	NA	NP_001137187.1 low-density lipoprotein receptor-related protein 10 precursor [Sus scrofa]; XP_020953802.1 low-density lipoprotein receptor-related protein 10 isoform X1 [Sus scrofa]; XP_020953803.1 low-density lipoprotein receptor-related protein 10 isoform X2 [Sus scrofa]	NA
7	76175745	76175950	IP_ZT_vs_In_ZT_peak_263	714.298	+	2.44155e-30	3.97417e-30	ENSSSCG00000002039:three_prime_UTR;ENSSSCG00000002039:exon;ENSSSCG00000002041:intron	ENSSSCG00000002039:7:76174499-76185923:-:10075	ENSSSCG00000002039(MMP14)	436;GO:0000003,biological_process reproduction;GO:0000902,biological_process cell morphogenesis;GO:0000904,biological_process cell morphogenesis involved in differentiation;GO:0001501,biological_process skeletal system development;GO:0001503,biological_process ossification;GO:0001525,biological_process angiogenesis;GO:0001541,biological_process ovarian follicle development;GO:0001558,biological_p…	MMP14; matrix metalloproteinase-14 (membrane-inserted) [EC:3.4.24.80]; K07763; MMP15; matrix metalloproteinase-15 (membrane-inserted) [EC:3.4.24.-]; K07995; MMP16; matrix metalloproteinase-16 (membrane-inserted) [EC:3.4.24.-]; K07996; MMP17; matrix metalloproteinase-17 (membrane-inserted) [EC:3.4.24.-]; K07997; MMP24; matrix metalloproteinase-24 (membrane-inserted) [EC:3.4.24.-]; K08002; MMP25; m…	map04668,map04912,map04928,map05206	NP_999404.2 matrix metalloproteinase-14 precursor [Sus scrofa]; XP_020953962.1 matrix metalloproteinase-14 isoform X1 [Sus scrofa]	NA
7	76177795	76178000	IP_ZT_vs_In_ZT_peak_264	714.991	+	3.02337e-31	5.66882e-31	ENSSSCG00000002039:exon;ENSSSCG00000002041:intron	ENSSSCG00000002039:7:76174499-76185923:-:8025	ENSSSCG00000002039(MMP14)	436;GO:0000003,biological_process reproduction;GO:0000902,biological_process cell morphogenesis;GO:0000904,biological_process cell morphogenesis involved in differentiation;GO:0001501,biological_process skeletal system development;GO:0001503,biological_process ossification;GO:0001525,biological_process angiogenesis;GO:0001541,biological_process ovarian follicle development;GO:0001558,biological_p…	MMP14; matrix metalloproteinase-14 (membrane-inserted) [EC:3.4.24.80]; K07763; MMP15; matrix metalloproteinase-15 (membrane-inserted) [EC:3.4.24.-]; K07995; MMP16; matrix metalloproteinase-16 (membrane-inserted) [EC:3.4.24.-]; K07996; MMP17; matrix metalloproteinase-17 (membrane-inserted) [EC:3.4.24.-]; K07997; MMP24; matrix metalloproteinase-24 (membrane-inserted) [EC:3.4.24.-]; K08002; MMP25; m…	map04668,map04912,map04928,map05206	NP_999404.2 matrix metalloproteinase-14 precursor [Sus scrofa]; XP_020953962.1 matrix metalloproteinase-14 isoform X1 [Sus scrofa]	NA
7	76179025	76179230	IP_ZT_vs_In_ZT_peak_265	720.867	+	1.64649e-39	7.20341e-39	ENSSSCG00000002039:exon;ENSSSCG00000002041:intron	ENSSSCG00000002039:7:76174499-76185923:-:6795	ENSSSCG00000002039(MMP14)	436;GO:0000003,biological_process reproduction;GO:0000902,biological_process cell morphogenesis;GO:0000904,biological_process cell morphogenesis involved in differentiation;GO:0001501,biological_process skeletal system development;GO:0001503,biological_process ossification;GO:0001525,biological_process angiogenesis;GO:0001541,biological_process ovarian follicle development;GO:0001558,biological_p…	MMP14; matrix metalloproteinase-14 (membrane-inserted) [EC:3.4.24.80]; K07763; MMP15; matrix metalloproteinase-15 (membrane-inserted) [EC:3.4.24.-]; K07995; MMP16; matrix metalloproteinase-16 (membrane-inserted) [EC:3.4.24.-]; K07996; MMP17; matrix metalloproteinase-17 (membrane-inserted) [EC:3.4.24.-]; K07997; MMP24; matrix metalloproteinase-24 (membrane-inserted) [EC:3.4.24.-]; K08002; MMP25; m…	map04668,map04912,map04928,map05206	NP_999404.2 matrix metalloproteinase-14 precursor [Sus scrofa]; XP_020953962.1 matrix metalloproteinase-14 isoform X1 [Sus scrofa]	NA
7	78045755	78045960	IP_ZT_vs_In_ZT_peak_266	711.918	+	2.50191e-27	3.24322e-27	intergenic	ENSSSCG00000038313:7:78035225-78043467:+:10632	ENSSSCG00000038313(ZNF219)	149;GO:0000122,biological_process negative regulation of transcription by RNA polymerase II;GO:0000976,molecular_function transcription regulatory region sequence-specific DNA binding;GO:0000977,molecular_function RNA polymerase II regulatory region sequence-specific DNA binding;GO:0000978,molecular_function RNA polymerase II proximal promoter sequence-specific DNA binding;GO:0000981,molecular_fu…	NA	NA	XP_020954967.1 zinc finger protein 219 [Sus scrofa]	zf-C2H2
7	78051905	78052110	IP_ZT_vs_In_ZT_peak_267	712.978	+	1.19639e-28	1.69759e-28	intergenic	ENSSSCG00000023857:7:78061490-78064913:-:12905	ENSSSCG00000023857(ENSSSCG00000023857)	NA	NA	NA	XP_020954966.1 LOW QUALITY PROTEIN: rho guanine nucleotide exchange factor 40 [Sus scrofa]	NA
7	78062155	78062360	IP_ZT_vs_In_ZT_peak_268	711.435	+	9.75536e-27	1.21942e-26	ENSSSCG00000023857:exon	ENSSSCG00000023857:7:78061490-78064913:-:2655	ENSSSCG00000023857(ENSSSCG00000023857)	NA	NA	NA	XP_020954966.1 LOW QUALITY PROTEIN: rho guanine nucleotide exchange factor 40 [Sus scrofa]	NA
7	87033365	87033570	IP_ZT_vs_In_ZT_peak_269	716.109	+	9.69398e-33	2.12056e-32	ENSSSCG00000002263:exon	ENSSSCG00000002263:7:86777919-87103309:-:69841	ENSSSCG00000002263(SLCO3A1)	58;GO:0003674,molecular_function molecular_function;GO:0005215,molecular_function transporter activity;GO:0005575,cellular_component cellular_component;GO:0005623,cellular_component cell;GO:0005886,cellular_component plasma membrane;GO:0005887,cellular_component integral component of plasma membrane;GO:0006810,biological_process transport;GO:0006811,biological_process ion transport;GO:0006820,bio…	NA	NA	XP_001924382.3 solute carrier organic anion transporter family member 3A1 isoform X2 [Sus scrofa]	NA
7	88217445	88217650	IP_ZT_vs_In_ZT_peak_270	726.993	+	3.32873e-49	1.16506e-47	ENSSSCG00000002259:intron	ENSSSCG00000045612:7:88221437-88222850:-:5302	ENSSSCG00000045612(ENSSSCG00000045612)	NA	NA	NA	NA	NA
7	91557305	91557510	IP_ZT_vs_In_ZT_peak_271	714.075	+	4.76049e-30	7.57351e-30	ENSSSCG00000002298:exon	ENSSSCG00000002298:7:91518450-91591047:-:33639	ENSSSCG00000002298(ZFYVE26)	59;GO:0000724,biological_process double-strand break repair via homologous recombination;GO:0000725,biological_process recombinational repair;GO:0003674,molecular_function molecular_function;GO:0005488,molecular_function binding;GO:0005543,molecular_function phospholipid binding;GO:0005575,cellular_component cellular_component;GO:0005622,cellular_component intracellular;GO:0005623,cellular_compon…	NA	NA	XP_020955055.1 LOW QUALITY PROTEIN: zinc finger FYVE domain-containing protein 26 [Sus scrofa]	NA
7	97747895	97748305	IP_ZT_vs_In_ZT_peak_272	721.527	+	1.6842e-40	9.30743e-40	ENSSSCG00000002368:exon	ENSSSCG00000002367:7:97740489-97743911:+:7611	ENSSSCG00000002367(ISCA2)	52;GO:0003674,molecular_function molecular_function;GO:0005488,molecular_function binding;GO:0005506,molecular_function iron ion binding;GO:0005575,cellular_component cellular_component;GO:0005622,cellular_component intracellular;GO:0005623,cellular_component cell;GO:0005737,cellular_component cytoplasm;GO:0005739,cellular_component mitochondrion;GO:0005759,cellular_component mitochondrial matrix…	NA	NA	XP_003482336.1 iron-sulfur cluster assembly 2 homolog, mitochondrial [Sus scrofa]	NA
7	97755890	97756095	IP_ZT_vs_In_ZT_peak_273	715.122	+	2.02619e-31	3.93982e-31	ENSSSCG00000002368:exon	ENSSSCG00000002367:7:97740489-97743911:+:15503	ENSSSCG00000002367(ISCA2)	52;GO:0003674,molecular_function molecular_function;GO:0005488,molecular_function binding;GO:0005506,molecular_function iron ion binding;GO:0005575,cellular_component cellular_component;GO:0005622,cellular_component intracellular;GO:0005623,cellular_component cell;GO:0005737,cellular_component cytoplasm;GO:0005739,cellular_component mitochondrion;GO:0005759,cellular_component mitochondrial matrix…	NA	NA	XP_003482336.1 iron-sulfur cluster assembly 2 homolog, mitochondrial [Sus scrofa]	NA
7	97756300	97756710	IP_ZT_vs_In_ZT_peak_274	724.65	+	2.29239e-45	4.81402e-44	ENSSSCG00000002368:exon	ENSSSCG00000002367:7:97740489-97743911:+:16016	ENSSSCG00000002367(ISCA2)	52;GO:0003674,molecular_function molecular_function;GO:0005488,molecular_function binding;GO:0005506,molecular_function iron ion binding;GO:0005575,cellular_component cellular_component;GO:0005622,cellular_component intracellular;GO:0005623,cellular_component cell;GO:0005737,cellular_component cytoplasm;GO:0005739,cellular_component mitochondrion;GO:0005759,cellular_component mitochondrial matrix…	NA	NA	XP_003482336.1 iron-sulfur cluster assembly 2 homolog, mitochondrial [Sus scrofa]	NA
7	97777005	97777620	IP_ZT_vs_In_ZT_peak_275	722.19	+	1.65066e-41	1.44433e-40	ENSSSCG00000002368:intron	ENSSSCG00000002367:7:97740489-97743911:+:36823	ENSSSCG00000002367(ISCA2)	52;GO:0003674,molecular_function molecular_function;GO:0005488,molecular_function binding;GO:0005506,molecular_function iron ion binding;GO:0005575,cellular_component cellular_component;GO:0005622,cellular_component intracellular;GO:0005623,cellular_component cell;GO:0005737,cellular_component cytoplasm;GO:0005739,cellular_component mitochondrion;GO:0005759,cellular_component mitochondrial matrix…	NA	NA	XP_003482336.1 iron-sulfur cluster assembly 2 homolog, mitochondrial [Sus scrofa]	NA
7	97795865	97796275	IP_ZT_vs_In_ZT_peak_276	722.49	+	5.70501e-42	5.4457e-41	ENSSSCG00000002368:exon	ENSSSCG00000002367:7:97740489-97743911:+:55581	ENSSSCG00000002367(ISCA2)	52;GO:0003674,molecular_function molecular_function;GO:0005488,molecular_function binding;GO:0005506,molecular_function iron ion binding;GO:0005575,cellular_component cellular_component;GO:0005622,cellular_component intracellular;GO:0005623,cellular_component cell;GO:0005737,cellular_component cytoplasm;GO:0005739,cellular_component mitochondrion;GO:0005759,cellular_component mitochondrial matrix…	NA	NA	XP_003482336.1 iron-sulfur cluster assembly 2 homolog, mitochondrial [Sus scrofa]	NA
7	97827435	97827640	IP_ZT_vs_In_ZT_peak_277	713.651	+	1.67088e-29	2.58003e-29	ENSSSCG00000002368:exon	ENSSSCG00000031305:7:97851697-97852220:+:-24159	ENSSSCG00000031305(ENSSSCG00000031305)	NA	NA	NA	NA	NA
7	97852035	97852240	IP_ZT_vs_In_ZT_peak_278	712.624	+	3.32961e-28	4.42543e-28	ENSSSCG00000031305:exon;ENSSSCG00000002368:five_prime_UTR;ENSSSCG00000002368:exon	ENSSSCG00000002368:7:97745395-97852502:-:364	ENSSSCG00000002368(LTBP2)	62;GO:0001527,cellular_component microfibril;GO:0002790,biological_process peptide secretion;GO:0003674,molecular_function molecular_function;GO:0005488,molecular_function binding;GO:0005575,cellular_component cellular_component;GO:0005576,cellular_component extracellular region;GO:0006605,biological_process protein targeting;GO:0006810,biological_process transport;GO:0006886,biological_process i…	LTBP1; latent transforming growth factor beta binding protein 1; K19559	map04350	XP_005656461.1 latent-transforming growth factor beta-binding protein 2 isoform X1 [Sus scrofa]; XP_013844616.1 latent-transforming growth factor beta-binding protein 2 isoform X2 [Sus scrofa]; XP_020955178.1 latent-transforming growth factor beta-binding protein 2 isoform X4 [Sus scrofa]	NA
7	100121590	100121795	IP_ZT_vs_In_ZT_peak_279	718.458	+	5.34156e-36	1.60247e-35	ENSSSCG00000049596:Promoter;ENSSSCG00000002392:exon	ENSSSCG00000002392:7:100120138-100122489:-:796	ENSSSCG00000002392(ENSSSCG00000002392)	NA	NA	NA	NA	NA
7	100122410	100122615	IP_ZT_vs_In_ZT_peak_280	714.913	+	3.82676e-31	6.81034e-31	ENSSSCG00000049596:intron;ENSSSCG00000002392:Promoter	ENSSSCG00000002392:7:100120138-100122489:-:-23	ENSSSCG00000002392(ENSSSCG00000002392)	NA	NA	NA	NA	NA
7	103101470	103101675	IP_ZT_vs_In_ZT_peak_281	710.872	+	4.65692e-26	5.55655e-26	ENSSSCG00000040638:exon	ENSSSCG00000049312:7:102964908-102968659:-:-132913	ENSSSCG00000049312(ENSSSCG00000049312)	NA	NA	NA	NA	NA
7	103101880	103102085	IP_ZT_vs_In_ZT_peak_282	718.667	+	2.69123e-36	8.56302e-36	ENSSSCG00000040638:exon	ENSSSCG00000049312:7:102964908-102968659:-:-133323	ENSSSCG00000049312(ENSSSCG00000049312)	NA	NA	NA	NA	NA
7	104276120	104276325	IP_ZT_vs_In_ZT_peak_283	714.692	+	7.47794e-31	1.30864e-30	ENSSSCG00000002414:exon	ENSSSCG00000002414:7:104218300-104283244:-:7021	ENSSSCG00000002414(SEL1L)	131;GO:0000151,cellular_component ubiquitin ligase complex;GO:0000153,cellular_component cytoplasmic ubiquitin ligase complex;GO:0000835,cellular_component ER ubiquitin ligase complex;GO:0000836,cellular_component Hrd1p ubiquitin ligase complex;GO:0000839,cellular_component Hrd1p ubiquitin ligase ERAD-L complex;GO:0002790,biological_process peptide secretion;GO:0005575,cellular_component cellular…	SEL1, SEL1L; SEL1 protein; K14026	map04141	XP_020955243.1 protein sel-1 homolog 1 isoform X1 [Sus scrofa]	NA
7	114176390	114176595	IP_ZT_vs_In_ZT_peak_284	715.319	+	1.11036e-31	2.19977e-31	ENSSSCG00000002452:three_prime_UTR;ENSSSCG00000002452:exon	ENSSSCG00000002452:7:114173692-114217103:-:40610	ENSSSCG00000002452(LGMN)	255;GO:0000323,cellular_component lytic vacuole;GO:0002376,biological_process immune system process;GO:0002478,biological_process antigen processing and presentation of exogenous peptide antigen;GO:0002495,biological_process antigen processing and presentation of peptide antigen via MHC class II;GO:0002504,biological_process antigen processing and presentation of peptide or polysaccharide antigen…	LGMN; legumain [EC:3.4.22.34]; K01369	map04142,map04612	XP_001927117.4 legumain [Sus scrofa]	NA
7	114178850	114179055	IP_ZT_vs_In_ZT_peak_285	714.553	+	1.13838e-30	1.9279e-30	ENSSSCG00000002452:exon	ENSSSCG00000002452:7:114173692-114217103:-:38150	ENSSSCG00000002452(LGMN)	255;GO:0000323,cellular_component lytic vacuole;GO:0002376,biological_process immune system process;GO:0002478,biological_process antigen processing and presentation of exogenous peptide antigen;GO:0002495,biological_process antigen processing and presentation of peptide antigen via MHC class II;GO:0002504,biological_process antigen processing and presentation of peptide or polysaccharide antigen…	LGMN; legumain [EC:3.4.22.34]; K01369	map04142,map04612	XP_001927117.4 legumain [Sus scrofa]	NA
7	116785835	116786245	IP_ZT_vs_In_ZT_peak_286	717.711	+	6.04838e-35	1.62841e-34	ENSSSCG00000048556:intron;ENSSSCG00000002496:Promoter;ENSSSCG00000020462:exon	ENSSSCG00000020462:7:116785958-116786234:-:194	ENSSSCG00000020462(ENSSSCG00000020462)	NA	NA	NA	NA	NA
8	120120	120540	IP_ZT_vs_In_ZT_peak_287	3.94156	+	3.90185e-27	1.37019e-26	ENSSSCG00000026084:exon;ENSSSCG00000026084:three_prime_UTR	ENSSSCG00000027502:8:117016-120301:+:3314	ENSSSCG00000027502(MYL5)	40;GO:0003008,biological_process system process;GO:0003012,biological_process muscle system process;GO:0003674,molecular_function molecular_function;GO:0005198,molecular_function structural molecule activity;GO:0005575,cellular_component cellular_component;GO:0005622,cellular_component intracellular;GO:0005623,cellular_component cell;GO:0005737,cellular_component cytoplasm;GO:0005829,cellular_com…	MYL5; myosin regulatory light chain 5; K12753	map04360,map04510,map04670,map04810,map05131,map05132	XP_020956481.1 myosin light chain 5 isoform X2 [Sus scrofa]	NA
8	122430	123270	IP_ZT_vs_In_ZT_peak_288	2.79777	+	5.50887e-24	1.56951e-23	ENSSSCG00000026084:intron	ENSSSCG00000026084:8:120101-128425:-:5575	ENSSSCG00000026084(SLC49A3)	NA	NA	NA	XP_020956475.1 major facilitator superfamily domain-containing protein 7 isoform X4 [Sus scrofa]	NA
8	240870	241290	IP_ZT_vs_In_ZT_peak_289	5.07941	+	1.79022e-30	7.30602e-30	ENSSSCG00000021289:three_prime_UTR;ENSSSCG00000021289:exon	ENSSSCG00000046122:8:232069-237688:+:9011	ENSSSCG00000046122(ENSSSCG00000046122)	NA	NA	NA	NA	NA
8	478170	478380	IP_ZT_vs_In_ZT_peak_290	7.18569	+	3.41371e-37	2.24118e-36	ENSSSCG00000031302:exon	ENSSSCG00000031302:8:475081-495984:-:17709	ENSSSCG00000031302(CTBP1)	287;GO:0000122,biological_process negative regulation of transcription by RNA polymerase II;GO:0000166,molecular_function nucleotide binding;GO:0000228,cellular_component nuclear chromosome;GO:0000785,cellular_component chromatin;GO:0000790,cellular_component nuclear chromatin;GO:0001700,biological_process embryonic development via the syncytial blastoderm;GO:0001709,biological_process cell fate …	CTBP; C-terminal binding protein; K04496	map04310,map04330,map05200,map05220	XP_007467947.1 PREDICTED: C-terminal-binding protein 1 [Lipotes vexillifer]; XP_020956534.1 C-terminal-binding protein 1 isoform X6 [Sus scrofa]	THAP
8	479640	480270	IP_ZT_vs_In_ZT_peak_291	2.52871	+	2.83143e-23	7.77355e-23	ENSSSCG00000031302:intron	ENSSSCG00000031302:8:475081-495984:-:16029	ENSSSCG00000031302(CTBP1)	287;GO:0000122,biological_process negative regulation of transcription by RNA polymerase II;GO:0000166,molecular_function nucleotide binding;GO:0000228,cellular_component nuclear chromosome;GO:0000785,cellular_component chromatin;GO:0000790,cellular_component nuclear chromatin;GO:0001700,biological_process embryonic development via the syncytial blastoderm;GO:0001709,biological_process cell fate …	CTBP; C-terminal binding protein; K04496	map04310,map04330,map05200,map05220	XP_007467947.1 PREDICTED: C-terminal-binding protein 1 [Lipotes vexillifer]; XP_020956534.1 C-terminal-binding protein 1 isoform X6 [Sus scrofa]	THAP
8	574350	574560	IP_ZT_vs_In_ZT_peak_292	9.75495	+	2.43198e-46	2.62307e-45	ENSSSCG00000037035:exon	ENSSSCG00000037035:8:573420-601944:+:1035	ENSSSCG00000037035(UVSSA)	68;GO:0000993,molecular_function RNA polymerase II complex binding;GO:0001098,molecular_function basal transcription machinery binding;GO:0001099,molecular_function basal RNA polymerase II transcription machinery binding;GO:0003674,molecular_function molecular_function;GO:0005488,molecular_function binding;GO:0005515,molecular_function protein binding;GO:0005575,cellular_component cellular_compon…	NA	NA	XP_020956537.1 UV-stimulated scaffold protein A isoform X1 [Sus scrofa]	NA
8	576870	577080	IP_ZT_vs_In_ZT_peak_293	0.424695	+	4.1525e-18	9.08736e-18	ENSSSCG00000037035:intron	ENSSSCG00000037035:8:573420-601944:+:3555	ENSSSCG00000037035(UVSSA)	68;GO:0000993,molecular_function RNA polymerase II complex binding;GO:0001098,molecular_function basal transcription machinery binding;GO:0001099,molecular_function basal RNA polymerase II transcription machinery binding;GO:0003674,molecular_function molecular_function;GO:0005488,molecular_function binding;GO:0005515,molecular_function protein binding;GO:0005575,cellular_component cellular_compon…	NA	NA	XP_020956537.1 UV-stimulated scaffold protein A isoform X1 [Sus scrofa]	NA
8	595350	595980	IP_ZT_vs_In_ZT_peak_294	1.16191	+	7.71648e-20	1.8495e-19	ENSSSCG00000037035:three_prime_UTR;ENSSSCG00000037035:exon	ENSSSCG00000038573:8:608326-611736:-:16071	ENSSSCG00000038573(NKX1-1)	83;GO:0000122,biological_process negative regulation of transcription by RNA polymerase II;GO:0000981,molecular_function DNA-binding transcription factor activity, RNA polymerase II-specific;GO:0001704,biological_process formation of primary germ layer;GO:0001707,biological_process mesoderm formation;GO:0001708,biological_process cell fate specification;GO:0001709,biological_process cell fate det…	NA	NA	XP_022410677.1 NK1 transcription factor-related protein 1 [Delphinapterus leucas]	Homeobox
8	903630	904260	IP_ZT_vs_In_ZT_peak_295	2.82448	+	4.67584e-24	1.38442e-23	ENSSSCG00000008675:intron	ENSSSCG00000008675:8:898177-926607:-:22662	ENSSSCG00000008675(LETM1)	166;GO:0001505,biological_process regulation of neurotransmitter levels;GO:0001666,biological_process response to hypoxia;GO:0003674,molecular_function molecular_function;GO:0005215,molecular_function transporter activity;GO:0005432,molecular_function calcium:sodium antiporter activity;GO:0005451,molecular_function monovalent cation:proton antiporter activity;GO:0005488,molecular_function binding…	NA	NA	NP_001231877.1 LETM1 and EF-hand domain-containing protein 1, mitochondrial [Sus scrofa]; XP_020956013.1 LETM1 and EF-hand domain-containing protein 1, mitochondrial isoform X2 [Sus scrofa]	NA
8	913920	914340	IP_ZT_vs_In_ZT_peak_296	1.67668	+	4.24735e-21	1.10578e-20	ENSSSCG00000008675:exon	ENSSSCG00000008675:8:898177-926607:-:12477	ENSSSCG00000008675(LETM1)	166;GO:0001505,biological_process regulation of neurotransmitter levels;GO:0001666,biological_process response to hypoxia;GO:0003674,molecular_function molecular_function;GO:0005215,molecular_function transporter activity;GO:0005432,molecular_function calcium:sodium antiporter activity;GO:0005451,molecular_function monovalent cation:proton antiporter activity;GO:0005488,molecular_function binding…	NA	NA	NP_001231877.1 LETM1 and EF-hand domain-containing protein 1, mitochondrial [Sus scrofa]; XP_020956013.1 LETM1 and EF-hand domain-containing protein 1, mitochondrial isoform X2 [Sus scrofa]	NA
8	919170	919590	IP_ZT_vs_In_ZT_peak_297	6.15206	+	8.28873e-34	4.31585e-33	ENSSSCG00000008675:intron	ENSSSCG00000008675:8:898177-926607:-:7227	ENSSSCG00000008675(LETM1)	166;GO:0001505,biological_process regulation of neurotransmitter levels;GO:0001666,biological_process response to hypoxia;GO:0003674,molecular_function molecular_function;GO:0005215,molecular_function transporter activity;GO:0005432,molecular_function calcium:sodium antiporter activity;GO:0005451,molecular_function monovalent cation:proton antiporter activity;GO:0005488,molecular_function binding…	NA	NA	NP_001231877.1 LETM1 and EF-hand domain-containing protein 1, mitochondrial [Sus scrofa]; XP_020956013.1 LETM1 and EF-hand domain-containing protein 1, mitochondrial isoform X2 [Sus scrofa]	NA
8	1018710	1019130	IP_ZT_vs_In_ZT_peak_298	3.66187	+	2.40197e-26	7.71697e-26	ENSSSCG00000008681:exon	ENSSSCG00000020173:8:1012947-1013071:+:5973	ENSSSCG00000020173(ENSSSCG00000020173)	NA	NA	NA	NA	NA
8	1021650	1022280	IP_ZT_vs_In_ZT_peak_299	0.233167	+	1.13242e-17	2.3424e-17	ENSSSCG00000008681:intron	ENSSSCG00000020173:8:1012947-1013071:+:9018	ENSSSCG00000020173(ENSSSCG00000020173)	NA	NA	NA	NA	NA
8	1508220	1508640	IP_ZT_vs_In_ZT_peak_300	4.56836	+	5.99237e-29	2.32012e-28	ENSSSCG00000029745:exon	ENSSSCG00000008691:8:1533423-1554625:-:46195	ENSSSCG00000008691(TNIP2)	184;GO:0000165,biological_process MAPK cascade;GO:0002218,biological_process activation of innate immune response;GO:0002221,biological_process pattern recognition receptor signaling pathway;GO:0002224,biological_process toll-like receptor signaling pathway;GO:0002237,biological_process response to molecule of bacterial origin;GO:0002253,biological_process activation of immune response;GO:0002376…	NA	NA	XP_003128873.2 TNFAIP3-interacting protein 2 [Sus scrofa]	NA
8	1708770	1710450	IP_ZT_vs_In_ZT_peak_301	3.05529	+	1.12176e-24	3.45686e-24	ENSSSCG00000008692:exon;ENSSSCG00000008692:three_prime_UTR	ENSSSCG00000008695:8:1710523-1734747:-:25137	ENSSSCG00000008695(MFSD10)	87;GO:0000003,biological_process reproduction;GO:0003006,biological_process developmental process involved in reproduction;GO:0003674,molecular_function molecular_function;GO:0005215,molecular_function transporter activity;GO:0005575,cellular_component cellular_component;GO:0005622,cellular_component intracellular;GO:0005623,cellular_component cell;GO:0005737,cellular_component cytoplasm;GO:00058…	NA	NA	XP_003356881.2 major facilitator superfamily domain-containing protein 10 [Sus scrofa]; XP_023975009.1 major facilitator superfamily domain-containing protein 10 isoform X3 [Physeter catodon]	NA
8	1887900	1888740	IP_ZT_vs_In_ZT_peak_302	0.283661	+	8.70362e-18	1.85105e-17	ENSSSCG00000008697:intron	ENSSSCG00000040111:8:1938396-1947985:+:-50076	ENSSSCG00000040111(MSANTD1)	NA	NA	NA	XP_013833962.2 myb/SANT-like DNA-binding domain-containing protein 1 [Sus scrofa]	NA
8	1906800	1907010	IP_ZT_vs_In_ZT_peak_303	7.37347	+	7.94455e-38	5.45285e-37	ENSSSCG00000008697:exon	ENSSSCG00000040111:8:1938396-1947985:+:-31491	ENSSSCG00000040111(MSANTD1)	NA	NA	NA	XP_013833962.2 myb/SANT-like DNA-binding domain-containing protein 1 [Sus scrofa]	NA
8	1921920	1922550	IP_ZT_vs_In_ZT_peak_304	7.63802	+	9.96786e-39	7.52573e-38	ENSSSCG00000008697:exon	ENSSSCG00000040111:8:1938396-1947985:+:-16161	ENSSSCG00000040111(MSANTD1)	NA	NA	NA	XP_013833962.2 myb/SANT-like DNA-binding domain-containing protein 1 [Sus scrofa]	NA
8	1926750	1927590	IP_ZT_vs_In_ZT_peak_305	1.03282	+	1.57283e-19	3.71089e-19	ENSSSCG00000008697:intron	ENSSSCG00000040111:8:1938396-1947985:+:-11226	ENSSSCG00000040111(MSANTD1)	NA	NA	NA	XP_013833962.2 myb/SANT-like DNA-binding domain-containing protein 1 [Sus scrofa]	NA
8	1929480	1930110	IP_ZT_vs_In_ZT_peak_306	1.49977	+	1.16308e-20	2.87911e-20	ENSSSCG00000008697:intron	ENSSSCG00000040111:8:1938396-1947985:+:-8601	ENSSSCG00000040111(MSANTD1)	NA	NA	NA	XP_013833962.2 myb/SANT-like DNA-binding domain-containing protein 1 [Sus scrofa]	NA
8	2136540	2136750	IP_ZT_vs_In_ZT_peak_307	9.93772	+	4.95945e-47	6.24064e-46	ENSSSCG00000008701:exon	ENSSSCG00000008701:8:2125404-2145647:-:9002	ENSSSCG00000008701(LRPAP1)	110;GO:0001540,molecular_function amyloid-beta binding;GO:0002090,biological_process regulation of receptor internalization;GO:0002091,biological_process negative regulation of receptor internalization;GO:0003674,molecular_function molecular_function;GO:0005102,molecular_function signaling receptor binding;GO:0005488,molecular_function binding;GO:0005515,molecular_function protein binding;GO:0005…	LRPAP1; alpha-2-macroglobulin receptor-associated protein; K22290	map04979	NP_001106907.1 alpha-2-macroglobulin receptor-associated protein precursor [Sus scrofa]	NA
8	2137590	2137800	IP_ZT_vs_In_ZT_peak_308	0.259936	+	9.85047e-18	2.06586e-17	ENSSSCG00000008701:exon	ENSSSCG00000008701:8:2125404-2145647:-:7952	ENSSSCG00000008701(LRPAP1)	110;GO:0001540,molecular_function amyloid-beta binding;GO:0002090,biological_process regulation of receptor internalization;GO:0002091,biological_process negative regulation of receptor internalization;GO:0003674,molecular_function molecular_function;GO:0005102,molecular_function signaling receptor binding;GO:0005488,molecular_function binding;GO:0005515,molecular_function protein binding;GO:0005…	LRPAP1; alpha-2-macroglobulin receptor-associated protein; K22290	map04979	NP_001106907.1 alpha-2-macroglobulin receptor-associated protein precursor [Sus scrofa]	NA
8	2145360	2145570	IP_ZT_vs_In_ZT_peak_309	0.745593	+	7.5057e-19	1.74363e-18	ENSSSCG00000047370:Promoter;ENSSSCG00000008701:exon	ENSSSCG00000008701:8:2125404-2145647:-:182	ENSSSCG00000008701(LRPAP1)	110;GO:0001540,molecular_function amyloid-beta binding;GO:0002090,biological_process regulation of receptor internalization;GO:0002091,biological_process negative regulation of receptor internalization;GO:0003674,molecular_function molecular_function;GO:0005102,molecular_function signaling receptor binding;GO:0005488,molecular_function binding;GO:0005515,molecular_function protein binding;GO:0005…	LRPAP1; alpha-2-macroglobulin receptor-associated protein; K22290	map04979	NP_001106907.1 alpha-2-macroglobulin receptor-associated protein precursor [Sus scrofa]	NA
8	3147900	3148110	IP_ZT_vs_In_ZT_peak_310	5.67185	+	2.71485e-32	1.24225e-31	ENSSSCG00000023907:exon	ENSSSCG00000023907:8:3069953-3202536:+:78052	ENSSSCG00000023907(AFAP1)	80;GO:0003674,molecular_function molecular_function;GO:0005488,molecular_function binding;GO:0005515,molecular_function protein binding;GO:0005575,cellular_component cellular_component;GO:0005622,cellular_component intracellular;GO:0005623,cellular_component cell;GO:0005737,cellular_component cytoplasm;GO:0005829,cellular_component cytosol;GO:0005856,cellular_component cytoskeleton;GO:0005884,cel…	NA	NA	NP_001240750.1 actin filament-associated protein 1 [Sus scrofa]; XP_004265200.1 PREDICTED: actin filament-associated protein 1 [Orcinus orca]	NA
8	3816750	3816960	IP_ZT_vs_In_ZT_peak_311	7.03041	+	1.12868e-36	7.1013e-36	ENSSSCG00000027349:three_prime_UTR;ENSSSCG00000029624:three_prime_UTR;ENSSSCG00000027349:exon;ENSSSCG00000029624:exon	ENSSSCG00000029624:8:3812243-3828102:-:11247	ENSSSCG00000029624(TADA2B)	160;GO:0000123,cellular_component histone acetyltransferase complex;GO:0000124,cellular_component SAGA complex;GO:0000981,molecular_function DNA-binding transcription factor activity, RNA polymerase II-specific;GO:0003002,biological_process regionalization;GO:0003674,molecular_function molecular_function;GO:0003682,molecular_function chromatin binding;GO:0003700,molecular_function DNA-binding tra…	NA	NA	XP_003356894.2 transcriptional adapter 2-beta [Sus scrofa]	MYB
8	3817380	3817590	IP_ZT_vs_In_ZT_peak_312	4.30225	+	3.59066e-28	1.32241e-27	ENSSSCG00000027349:three_prime_UTR;ENSSSCG00000027349:exon;ENSSSCG00000029624:exon	ENSSSCG00000029624:8:3812243-3828102:-:10617	ENSSSCG00000029624(TADA2B)	160;GO:0000123,cellular_component histone acetyltransferase complex;GO:0000124,cellular_component SAGA complex;GO:0000981,molecular_function DNA-binding transcription factor activity, RNA polymerase II-specific;GO:0003002,biological_process regionalization;GO:0003674,molecular_function molecular_function;GO:0003682,molecular_function chromatin binding;GO:0003700,molecular_function DNA-binding tra…	NA	NA	XP_003356894.2 transcriptional adapter 2-beta [Sus scrofa]	MYB
8	3954510	3954720	IP_ZT_vs_In_ZT_peak_313	9.73354	+	2.92743e-46	2.94695e-45	intergenic	ENSSSCG00000027349:8:3816136-3929059:-:-25556	ENSSSCG00000027349(ENSSSCG00000027349)	104;GO:0003674,molecular_function molecular_function;GO:0005096,molecular_function GTPase activator activity;GO:0005488,molecular_function binding;GO:0005515,molecular_function protein binding;GO:0005575,cellular_component cellular_component;GO:0005622,cellular_component intracellular;GO:0005623,cellular_component cell;GO:0005634,cellular_component nucleus;GO:0005654,cellular_component nucleoplas…	NA	NA	XP_020956625.1 LOW QUALITY PROTEIN: TBC1 domain family member 14 [Sus scrofa]	NA
8	6420330	6420750	IP_ZT_vs_In_ZT_peak_314	2.30148	+	1.10547e-22	2.98081e-22	ENSSSCG00000036501:intron	ENSSSCG00000036501:8:6413346-6452346:-:31806	ENSSSCG00000036501(WDR1)	277;GO:0000003,biological_process reproduction;GO:0000902,biological_process cell morphogenesis;GO:0000904,biological_process cell morphogenesis involved in differentiation;GO:0001667,biological_process ameboidal-type cell migration;GO:0001736,biological_process establishment of planar polarity;GO:0001738,biological_process morphogenesis of a polarized epithelium;GO:0002009,biological_process mor…	NA	NA	XP_020956671.1 WD repeat-containing protein 1 [Sus scrofa]; XP_022361331.1 WD repeat-containing protein 1 isoform X2 [Enhydra lutris kenyoni]	NA
8	6435450	6436290	IP_ZT_vs_In_ZT_peak_315	0.675826	+	1.09217e-18	2.46145e-18	ENSSSCG00000036501:intron	ENSSSCG00000036501:8:6413346-6452346:-:16476	ENSSSCG00000036501(WDR1)	277;GO:0000003,biological_process reproduction;GO:0000902,biological_process cell morphogenesis;GO:0000904,biological_process cell morphogenesis involved in differentiation;GO:0001667,biological_process ameboidal-type cell migration;GO:0001736,biological_process establishment of planar polarity;GO:0001738,biological_process morphogenesis of a polarized epithelium;GO:0002009,biological_process mor…	NA	NA	XP_020956671.1 WD repeat-containing protein 1 [Sus scrofa]; XP_022361331.1 WD repeat-containing protein 1 isoform X2 [Enhydra lutris kenyoni]	NA
8	10920840	10921050	IP_ZT_vs_In_ZT_peak_316	10.5051	+	3.29582e-49	4.97669e-48	ENSSSCG00000008740:intron	ENSSSCG00000008740:8:10913105-10961322:-:40377	ENSSSCG00000008740(FBXL5)	105;GO:0000151,cellular_component ubiquitin ligase complex;GO:0000209,biological_process protein polyubiquitination;GO:0003674,molecular_function molecular_function;GO:0003824,molecular_function catalytic activity;GO:0004842,molecular_function ubiquitin-protein transferase activity;GO:0005488,molecular_function binding;GO:0005506,molecular_function iron ion binding;GO:0005575,cellular_component c…	NA	NA	XP_013833986.1 F-box/LRR-repeat protein 5 isoform X1 [Sus scrofa]; XP_020956680.1 F-box/LRR-repeat protein 5 isoform X3 [Sus scrofa]	NA
8	14757540	14757960	IP_ZT_vs_In_ZT_peak_317	3.86633	+	6.37954e-27	2.14069e-26	ENSSSCG00000008749:exon;ENSSSCG00000008749:five_prime_UTR	ENSSSCG00000008749:8:14756618-15149510:+:1132	ENSSSCG00000008749(SLIT2)	509;GO:0000003,biological_process reproduction;GO:0000902,biological_process cell morphogenesis;GO:0000904,biological_process cell morphogenesis involved in differentiation;GO:0001525,biological_process angiogenesis;GO:0001554,biological_process luteolysis;GO:0001558,biological_process regulation of cell growth;GO:0001568,biological_process blood vessel development;GO:0001655,biological_process u…	SLIT1; slit 1; K06838; SLIT2; slit 2; K06839	map04360,map04361	XP_020956718.1 LOW QUALITY PROTEIN: slit homolog 2 protein [Sus scrofa]; XP_023109034.1 slit homolog 2 protein isoform X7 [Felis catus]	NA
8	18613770	18613980	IP_ZT_vs_In_ZT_peak_318	5.13008	+	1.2575e-30	5.27452e-30	ENSSSCG00000008756:exon	ENSSSCG00000008756:8:18537867-18620883:-:7008	ENSSSCG00000008756(DHX15)	130;GO:0000375,biological_process RNA splicing, via transesterification reactions;GO:0000377,biological_process RNA splicing, via transesterification reactions with bulged adenosine as nucleophile;GO:0000398,biological_process mRNA splicing, via spliceosome;GO:0001932,biological_process regulation of protein phosphorylation;GO:0001934,biological_process positive regulation of protein phosphorylat…	DHX15, PRP43; pre-mRNA-splicing factor ATP-dependent RNA helicase DHX15/PRP43 [EC:3.6.4.13]; K12820; NUP43; nuclear pore complex protein Nup43; K14305	map03013,map03040,map05014	EAW92817.1 DEAH (Asp-Glu-Ala-His) box polypeptide 15, isoform CRA_d [Homo sapiens]; XP_002920123.1 PREDICTED: pre-mRNA-splicing factor ATP-dependent RNA helicase DHX15 [Ailuropoda melanoleuca]	NA
8	30201780	30201990	IP_ZT_vs_In_ZT_peak_319	0.358184	+	5.89201e-18	1.27099e-17	ENSSSCG00000008785:exon	ENSSSCG00000045967:8:30192279-30192359:+:9606	ENSSSCG00000045967(ssc-mir-574)	NA	NA	NA	NA	NA
8	32354070	32354490	IP_ZT_vs_In_ZT_peak_320	8.05734	+	3.52415e-40	2.95637e-39	ENSSSCG00000022945:intron	ENSSSCG00000022945:8:32353245-32367323:+:1035	ENSSSCG00000022945(UCHL1)	226;GO:0000902,biological_process cell morphogenesis;GO:0000904,biological_process cell morphogenesis involved in differentiation;GO:0001664,molecular_function G protein-coupled receptor binding;GO:0001932,biological_process regulation of protein phosphorylation;GO:0001933,biological_process negative regulation of protein phosphorylation;GO:0002931,biological_process response to ischemia;GO:00030…	UCHL1; ubiquitin carboxyl-terminal hydrolase L1 [EC:3.4.19.12]; K05611	map05012	NP_998928.1 ubiquitin carboxyl-terminal hydrolase isozyme L1 [Sus scrofa]; XP_005956630.1 PREDICTED: ubiquitin carboxyl-terminal hydrolase isozyme L1 isoform X4 [Pantholops hodgsonii]	NA
8	32699940	32700150	IP_ZT_vs_In_ZT_peak_321	4.43994	+	1.42636e-28	5.3845e-28	ENSSSCG00000008799:exon	ENSSSCG00000044639:8:32738250-32743340:-:43295	ENSSSCG00000044639(ENSSSCG00000044639)	NA	NA	NA	NA	NA
8	39706590	39707220	IP_ZT_vs_In_ZT_peak_322	6.78363	+	7.4147e-36	4.47848e-35	ENSSSCG00000008835:exon	ENSSSCG00000008835:8:39702612-39708167:+:4293	ENSSSCG00000008835(RASL11B)	34;GO:0003674,molecular_function molecular_function;GO:0005102,molecular_function signaling receptor binding;GO:0005126,molecular_function cytokine receptor binding;GO:0005160,molecular_function transforming growth factor beta receptor binding;GO:0005488,molecular_function binding;GO:0005515,molecular_function protein binding;GO:0007492,biological_process endoderm development;GO:0007498,biologica…	NA	NA	XP_003129018.1 ras-like protein family member 11B [Sus scrofa]	NA
8	40967220	40968480	IP_ZT_vs_In_ZT_peak_323	6.00226	+	2.48361e-33	1.20976e-32	ENSSSCG00000008841:exon;ENSSSCG00000008841:five_prime_UTR	ENSSSCG00000008841:8:40967492-41021442:+:358	ENSSSCG00000008841(PDGFRA)	524;GO:0000003,biological_process reproduction;GO:0000165,biological_process MAPK cascade;GO:0000302,biological_process response to reactive oxygen species;GO:0001101,biological_process response to acid chemical;GO:0001501,biological_process skeletal system development;GO:0001525,biological_process angiogenesis;GO:0001553,biological_process luteinization;GO:0001568,biological_process blood vessel…
9,biological_process regulation of actin cytoskeleton reorganization;GO:2000736,biological_process regulation of stem cell differentiation;GO:2000739,biological_process regulation of mesenchymal stem cell differentiation	PDGFRA, CD140A; platelet-derived growth factor receptor alpha [EC:2.7.10.1]; K04363	map01521,map04010,map04014,map04015,map04020,map04072,map04144,map04151,map04510,map04540,map04630,map04810,map05163,map05200,map05206,map05214,map05215,map05218,map05230,map05231	NP_001302685.1 platelet-derived growth factor receptor alpha precursor [Sus scrofa]	NA
8	40979400	40979820	IP_ZT_vs_In_ZT_peak_324	0.108996	+	2.15473e-17	4.33819e-17	ENSSSCG00000008841:exon	ENSSSCG00000008841:8:40967492-41021442:+:12118	ENSSSCG00000008841(PDGFRA)	524;GO:0000003,biological_process reproduction;GO:0000165,biological_process MAPK cascade;GO:0000302,biological_process response to reactive oxygen species;GO:0001101,biological_process response to acid chemical;GO:0001501,biological_process skeletal system development;GO:0001525,biological_process angiogenesis;GO:0001553,biological_process luteinization;GO:0001568,biological_process blood vessel…
9,biological_process regulation of actin cytoskeleton reorganization;GO:2000736,biological_process regulation of stem cell differentiation;GO:2000739,biological_process regulation of mesenchymal stem cell differentiation	PDGFRA, CD140A; platelet-derived growth factor receptor alpha [EC:2.7.10.1]; K04363	map01521,map04010,map04014,map04015,map04020,map04072,map04144,map04151,map04510,map04540,map04630,map04810,map05163,map05200,map05206,map05214,map05215,map05218,map05230,map05231	NP_001302685.1 platelet-derived growth factor receptor alpha precursor [Sus scrofa]	NA
8	40980660	40981080	IP_ZT_vs_In_ZT_peak_325	3.73015	+	1.54532e-26	5.0727e-26	ENSSSCG00000008841:exon	ENSSSCG00000008841:8:40967492-41021442:+:13378	ENSSSCG00000008841(PDGFRA)	524;GO:0000003,biological_process reproduction;GO:0000165,biological_process MAPK cascade;GO:0000302,biological_process response to reactive oxygen species;GO:0001101,biological_process response to acid chemical;GO:0001501,biological_process skeletal system development;GO:0001525,biological_process angiogenesis;GO:0001553,biological_process luteinization;GO:0001568,biological_process blood vessel…
9,biological_process regulation of actin cytoskeleton reorganization;GO:2000736,biological_process regulation of stem cell differentiation;GO:2000739,biological_process regulation of mesenchymal stem cell differentiation	PDGFRA, CD140A; platelet-derived growth factor receptor alpha [EC:2.7.10.1]; K04363	map01521,map04010,map04014,map04015,map04020,map04072,map04144,map04151,map04510,map04540,map04630,map04810,map05163,map05200,map05206,map05214,map05215,map05218,map05230,map05231	NP_001302685.1 platelet-derived growth factor receptor alpha precursor [Sus scrofa]	NA
8	40993470	40993890	IP_ZT_vs_In_ZT_peak_326	9.21018	+	2.58723e-44	2.4417e-43	ENSSSCG00000008841:exon	ENSSSCG00000034411:8:41010514-41010621:+:-16834	ENSSSCG00000034411(U6)	NA	NA	NA	NA	NA
8	40994730	40994940	IP_ZT_vs_In_ZT_peak_327	1.64959	+	4.95923e-21	1.26923e-20	ENSSSCG00000008841:exon	ENSSSCG00000034411:8:41010514-41010621:+:-15679	ENSSSCG00000034411(U6)	NA	NA	NA	NA	NA
8	40999770	40999980	IP_ZT_vs_In_ZT_peak_328	5.13008	+	1.2575e-30	5.27452e-30	ENSSSCG00000008841:intron	ENSSSCG00000034411:8:41010514-41010621:+:-10639	ENSSSCG00000034411(U6)	NA	NA	NA	NA	NA
8	47812590	47813850	IP_ZT_vs_In_ZT_peak_329	1.2008	+	6.21934e-20	1.51471e-19	ENSSSCG00000031175:exon	ENSSSCG00000008878:8:47656272-47702748:-:-110472	ENSSSCG00000008878(PPID)	182;GO:0000122,biological_process negative regulation of transcription by RNA polymerase II;GO:0000413,biological_process protein peptidyl-prolyl isomerization;GO:0002791,biological_process regulation of peptide secretion;GO:0002793,biological_process positive regulation of peptide secretion;GO:0003674,molecular_function molecular_function;GO:0003755,molecular_function peptidyl-prolyl cis-trans i…	PPID, CYPD; peptidyl-prolyl isomerase D [EC:5.2.1.8]; K05864	map04217,map04218,map05010,map05131	XP_020956018.1 peptidyl-prolyl cis-trans isomerase D isoform X1 [Sus scrofa]	zf-C2H2
8	48020910	48021750	IP_ZT_vs_In_ZT_peak_330	6.07696	+	1.43843e-33	7.24008e-33	ENSSSCG00000008881:intron	ENSSSCG00000008881:8:48020696-48277476:+:634	ENSSSCG00000008881(RAPGEF2)	455;GO:0000003,biological_process reproduction;GO:0000165,biological_process MAPK cascade;GO:0000166,molecular_function nucleotide binding;GO:0001568,biological_process blood vessel development;GO:0001654,biological_process eye development;GO:0001664,molecular_function G protein-coupled receptor binding;GO:0001700,biological_process embryonic development via the syncytial blastoderm;GO:0001764,bi…	RAPGEF2, PDZGEF1; Rap guanine nucleotide exchange factor 2; K08018; RAPGEF6, PDZGEF2; Rap guanine nucleotide exchange factor 6; K08020	map04010,map04015,map04530	XP_008047285.2 rap guanine nucleotide exchange factor 2 isoform X1 [Carlito syrichta]; XP_013834155.1 rap guanine nucleotide exchange factor 2 isoform X2 [Sus scrofa]; XP_020956964.1 rap guanine nucleotide exchange factor 2 isoform X1 [Sus scrofa]; XP_023108485.1 rap guanine nucleotide exchange factor 2 isoform X5 [Felis catus]; XP_024906182.1 rap guanine nucleotide exchange factor 2 isoform X10 …	NA
8	55569990	55571250	IP_ZT_vs_In_ZT_peak_331	1.71241	+	3.46059e-21	9.16752e-21	ENSSSCG00000008903:exon	ENSSSCG00000027403:8:55604625-55645504:-:74884	ENSSSCG00000027403(AASDH)	40;GO:0001505,biological_process regulation of neurotransmitter levels;GO:0003674,molecular_function molecular_function;GO:0003824,molecular_function catalytic activity;GO:0006082,biological_process organic acid metabolic process;GO:0006518,biological_process peptide metabolic process;GO:0006520,biological_process cellular amino acid metabolic process;GO:0006629,biological_process lipid metabolic…	NA	NA	XP_020957022.1 acyl-CoA synthetase family member 4 isoform X1 [Sus scrofa]; XP_020957023.1 acyl-CoA synthetase family member 4 isoform X2 [Sus scrofa]	NA
8	56042280	56043330	IP_ZT_vs_In_ZT_peak_332	6.38485	+	1.48191e-34	8.6065e-34	ENSSSCG00000023357:exon	ENSSSCG00000023357:8:56035149-56215013:+:7656	ENSSSCG00000023357(REST)	471;GO:0000122,biological_process negative regulation of transcription by RNA polymerase II;GO:0000785,cellular_component chromatin;GO:0000902,biological_process cell morphogenesis;GO:0000904,biological_process cell morphogenesis involved in differentiation;GO:0000976,molecular_function transcription regulatory region sequence-specific DNA binding;GO:0000977,molecular_function RNA polymerase II r…	REST; RE1-silencing transcription factor; K09222	map04550,map05016	XP_003129069.1 RE1-silencing transcription factor [Sus scrofa]	zf-C2H2
8	56316540	56317170	IP_ZT_vs_In_ZT_peak_333	4.82049	+	1.07289e-29	4.26331e-29	ENSSSCG00000008913:intron	ENSSSCG00000008913:8:56279893-56357835:-:40980	ENSSSCG00000008913(IGFBP7)	62;GO:0005575,cellular_component cellular_component;GO:0005576,cellular_component extracellular region;GO:0005622,cellular_component intracellular;GO:0005623,cellular_component cell;GO:0005737,cellular_component cytoplasm;GO:0005783,cellular_component endoplasmic reticulum;GO:0005788,cellular_component endoplasmic reticulum lumen;GO:0006464,biological_process cellular protein modification process…	NA	NA	NP_001157273.1 insulin-like growth factor-binding protein 7 precursor [Sus scrofa]	NA
8	69531420	69531630	IP_ZT_vs_In_ZT_peak_334	5.7426	+	1.6323e-32	7.7024e-32	ENSSSCG00000008948:exon;ENSSSCG00000008948:five_prime_UTR;ENSSSCG00000024592:Promoter	ENSSSCG00000008948:8:69531486-69718304:+:39	ENSSSCG00000008948(ALB)	212;GO:0001897,biological_process cytolysis by symbiont of host cells;GO:0001906,biological_process cell killing;GO:0001907,biological_process killing by symbiont of host cells;GO:0002576,biological_process platelet degranulation;GO:0003008,biological_process system process;GO:0003013,biological_process circulatory system process;GO:0003018,biological_process vascular process in circulatory syste…	AFP; alpha-fetoprotein; K16144; ALB; serum albumin; K16141	map04390,map04918	ABM92961.1 albumin, partial [Sus scrofa domesticus]; CAA30970.1 albumin, partial [Sus scrofa]	NA
8	70008120	70008330	IP_ZT_vs_In_ZT_peak_335	6.2543	+	3.90116e-34	2.10384e-33	ENSSSCG00000008957:five_prime_UTR;ENSSSCG00000008957:exon	ENSSSCG00000008957:8:70008161-70010358:+:64	ENSSSCG00000008957(AMCF-II)	235;GO:0001664,molecular_function G protein-coupled receptor binding;GO:0001775,biological_process cell activation;GO:0001776,biological_process leukocyte homeostasis;GO:0001816,biological_process cytokine production;GO:0001817,biological_process regulation of cytokine production;GO:0001910,biological_process regulation of leukocyte mediated cytotoxicity;GO:0002237,biological_process response to …	CXCL1_2_3, GRO; C-X-C motif chemokine 1/2/3; K05505; CXCL5_6, SCYB5_6; C-X-C motif chemokine 5/6; K05506; IL8, CXCL8; interleukin 8; K10030	map04060,map04061,map04062,map04064,map04072,map04218,map04620,map04621,map04622,map04657,map04668,map04932,map04933,map05120,map05130,map05131,map05132,map05133,map05134,map05135,map05142,map05144,map05146,map05161,map05163,map05164,map05167,map05200,map05202,map05219,map05323	NP_999041.1 alveolar macrophage chemotactic factor 2 precursor [Sus scrofa]	NA
8	71887830	71888040	IP_ZT_vs_In_ZT_peak_336	5.23718	+	5.94147e-31	2.63871e-30	ENSSSCG00000008980:exon	ENSSSCG00000008981:8:71940499-71987535:+:-52564	ENSSSCG00000008981(ENSSSCG00000008981)	115;GO:0000272,biological_process polysaccharide catabolic process;GO:0001775,biological_process cell activation;GO:0001871,molecular_function obsolete pattern binding;GO:0002252,biological_process immune effector process;GO:0002263,biological_process cell activation involved in immune response;GO:0002274,biological_process myeloid leukocyte activation;GO:0002275,biological_process myeloid cell a…	NA	NA	XP_003129141.2 starch-binding domain-containing protein 1 [Sus scrofa]; XP_013834245.2 protein FAM47E [Sus scrofa]	NA
8	76482000	76482210	IP_ZT_vs_In_ZT_peak_337	0.166807	+	1.59815e-17	3.26109e-17	ENSSSCG00000042273:Promoter;ENSSSCG00000020879:five_prime_UTR;ENSSSCG00000020879:exon	ENSSSCG00000020879:8:76482021-76699351:+:84	ENSSSCG00000020879(FBXW7)	515;GO:0000003,biological_process reproduction;GO:0000151,cellular_component ubiquitin ligase complex;GO:0000209,biological_process protein polyubiquitination;GO:0000819,biological_process sister chromatid segregation;GO:0000902,biological_process cell morphogenesis;GO:0000904,biological_process cell morphogenesis involved in differentiation;GO:0001568,biological_process blood vessel development;…
lular_component Parkin-FBXW7-Cul1 ubiquitin ligase complex;GO:2000026,biological_process regulation of multicellular organismal development;GO:2000027,biological_process regulation of animal organ morphogenesis;GO:2000058,biological_process regulation of ubiquitin-dependent protein catabolic process;GO:2000060,biological_process positive regulation of ubiquitin-dependent protein catabolic process…	FBXW7, SEL10; F-box and WD-40 domain protein 7; K10260	map04120	XP_019578268.1 PREDICTED: F-box/WD repeat-containing protein 7 isoform X1 [Rhinolophus sinicus]; XP_020957159.1 F-box/WD repeat-containing protein 7 isoform X1 [Sus scrofa]; XP_020957160.1 F-box/WD repeat-containing protein 7 isoform X2 [Sus scrofa]; XP_020957163.1 F-box/WD repeat-containing protein 7 isoform X3 [Sus scrofa]; XP_020957168.1 F-box/WD repeat-containing protein 7 isoform X5 [Sus scr…	NA
8	87886680	87887310	IP_ZT_vs_In_ZT_peak_338	1.51107	+	1.09098e-20	2.74564e-20	ENSSSCG00000024596:exon	ENSSSCG00000024596:8:87885411-87909655:-:22660	ENSSSCG00000024596(NOCT)	205;GO:0000175,molecular_function 3'-5'-exoribonuclease activity;GO:0000288,biological_process nuclear-transcribed mRNA catabolic process, deadenylation-dependent decay;GO:0000289,biological_process nuclear-transcribed mRNA poly(A) tail shortening;GO:0000290,biological_process deadenylation-dependent decapping of nuclear-transcribed mRNA;GO:0000932,cellular_component P-body;GO:0000956,biological_…	NA	NA	XP_003129235.1 nocturnin isoform X2 [Sus scrofa]	NA
8	99187410	99187830	IP_ZT_vs_In_ZT_peak_339	0.681085	+	1.06179e-18	2.42924e-18	ENSSSCG00000036155:exon;ENSSSCG00000048476:exon	ENSSSCG00000048476:8:99177266-99188400:+:10354	ENSSSCG00000048476(ENSSSCG00000048476)	NA	NA	NA	NA	NA
8	99308370	99308790	IP_ZT_vs_In_ZT_peak_340	4.00083	+	2.64498e-27	9.50935e-27	ENSSSCG00000049114:Promoter;ENSSSCG00000036155:exon	ENSSSCG00000049114:8:99309225-99394029:+:-645	ENSSSCG00000049114(ENSSSCG00000049114)	NA	NA	NA	NA	NA
8	99311100	99311730	IP_ZT_vs_In_ZT_peak_341	0.658504	+	1.19843e-18	2.66123e-18	ENSSSCG00000036155:Promoter;ENSSSCG00000049114:intron	ENSSSCG00000036155:8:99148488-99310519:-:-896	ENSSSCG00000036155(ENSSSCG00000036155)	NA	NA	NA	NA	NA
8	99782970	99783390	IP_ZT_vs_In_ZT_peak_342	2.64278	+	1.41908e-23	3.96816e-23	ENSSSCG00000022173:intron	ENSSSCG00000022173:8:99782813-99828657:+:367	ENSSSCG00000022173(ANKRD50)	11;GO:0006810,biological_process transport;GO:0008150,biological_process biological_process;GO:0016192,biological_process vesicle-mediated transport;GO:0016197,biological_process endosomal transport;GO:0046907,biological_process intracellular transport;GO:0051179,biological_process localization;GO:0051234,biological_process establishment of localization;GO:0051641,biological_process cellular loca…	NA	NA	XP_020957271.1 ankyrin repeat domain-containing protein 50 [Sus scrofa]	NA
8	102388020	102388440	IP_ZT_vs_In_ZT_peak_343	9.89773	+	7.02999e-47	8.1656e-46	ENSSSCG00000009097:intron	ENSSSCG00000009097:8:102388102-102425750:+:128	ENSSSCG00000009097(ANXA5)	288;GO:0002576,biological_process platelet degranulation;GO:0002791,biological_process regulation of peptide secretion;GO:0002792,biological_process negative regulation of peptide secretion;GO:0003674,molecular_function molecular_function;GO:0003824,molecular_function catalytic activity;GO:0004857,molecular_function enzyme inhibitor activity;GO:0004859,molecular_function phospholipase inhibitor a…	NA	NA	PNI51815.1 ANXA5 isoform 4 [Pan troglodytes]; XP_003129266.2 annexin A5 [Sus scrofa]	NA
8	130287150	130287360	IP_ZT_vs_In_ZT_peak_344	3.45165	+	9.23981e-26	2.90669e-25	ENSSSCG00000026196:intron	ENSSSCG00000009209:8:130364565-130365464:+:-77310	ENSSSCG00000009209(NAP1L5)	NA	NA	NA	NA	NA
8	130323060	130323690	IP_ZT_vs_In_ZT_peak_345	10.0807	+	1.41714e-47	1.94535e-46	ENSSSCG00000026196:exon;ENSSSCG00000026196:three_prime_UTR	ENSSSCG00000009209:8:130364565-130365464:+:-41190	ENSSSCG00000009209(NAP1L5)	NA	NA	NA	NA	NA
8	131051340	131051550	IP_ZT_vs_In_ZT_peak_346	8.86685	+	4.63501e-43	4.11698e-42	ENSSSCG00000009217:exon	ENSSSCG00000009217:8:131005406-131058932:-:7487	ENSSSCG00000009217(PKD2)	621;GO:0000003,biological_process reproduction;GO:0000079,biological_process regulation of cyclin-dependent protein serine/threonine kinase activity;GO:0000226,biological_process microtubule cytoskeleton organization;GO:0000302,biological_process response to reactive oxygen species;GO:0001101,biological_process response to acid chemical;GO:0001505,biological_process regulation of neurotransmitter…
0072163,biological_process mesonephric epithelium development;GO:0072164,biological_process mesonephric tubule development;GO:0072170,biological_process metanephric tubule development;GO:0072171,biological_process mesonephric tubule morphogenesis;GO:0072176,biological_process nephric duct development;GO:0072177,biological_process mesonephric duct development;GO:0072194,biological_process kidney s…	PKD2L1; polycystin 2L1; K04990	map04742	NP_001232908.1 polycystin-2 [Sus scrofa]	NA
8	131078220	131078640	IP_ZT_vs_In_ZT_peak_347	13.0917	+	8.8075e-60	1.4777e-58	ENSSSCG00000009216:exon	ENSSSCG00000009216:8:131077785-131085340:-:6910	ENSSSCG00000009216(SPP1)	293;GO:0000003,biological_process reproduction;GO:0001503,biological_process ossification;GO:0001558,biological_process regulation of cell growth;GO:0001649,biological_process osteoblast differentiation;GO:0001890,biological_process placenta development;GO:0001893,biological_process maternal placenta development;GO:0002376,biological_process immune system process;GO:0003006,biological_process dev…	SPP1, BNSP, OPN; secreted phosphoprotein 1; K06250	map04151,map04371,map04510,map04512,map04620,map04929,map05165	NP_999188.1 osteopontin precursor [Sus scrofa]	NA
8	132059970	132060390	IP_ZT_vs_In_ZT_peak_348	7.90378	+	1.20739e-39	9.5956e-39	ENSSSCG00000026655:exon	ENSSSCG00000032190:8:131969290-132023712:+:90890	ENSSSCG00000032190(ENSSSCG00000032190)	NA	NA	NA	XP_013834500.2 uncharacterized protein C4orf36 homolog [Sus scrofa]	NA
8	133670670	133670880	IP_ZT_vs_In_ZT_peak_349	2.81075	+	5.08716e-24	1.47723e-23	ENSSSCG00000009230:intron	ENSSSCG00000009230:8:133665519-133937221:+:5256	ENSSSCG00000009230(WDFY3)	152;GO:0000226,biological_process microtubule cytoskeleton organization;GO:0000306,cellular_component extrinsic component of vacuolar membrane;GO:0000323,cellular_component lytic vacuole;GO:0000421,cellular_component autophagosome membrane;GO:0001578,biological_process microtubule bundle formation;GO:0001654,biological_process eye development;GO:0003674,molecular_function molecular_function;GO:00…	NA	NA	XP_020957454.1 LOW QUALITY PROTEIN: WD repeat and FYVE domain-containing protein 3 [Sus scrofa]	NA
8	133833000	133833210	IP_ZT_vs_In_ZT_peak_350	6.28473	+	3.11498e-34	1.74208e-33	ENSSSCG00000009230:exon	ENSSSCG00000045096:8:133942910-133945656:-:112551	ENSSSCG00000045096(ENSSSCG00000045096)	NA	NA	NA	NA	NA
8	133932120	133932330	IP_ZT_vs_In_ZT_peak_351	7.39226	+	6.86135e-38	4.93364e-37	ENSSSCG00000009230:exon	ENSSSCG00000045096:8:133942910-133945656:-:13431	ENSSSCG00000045096(ENSSSCG00000045096)	NA	NA	NA	NA	NA
8	133936740	133936950	IP_ZT_vs_In_ZT_peak_352	3.93744	+	4.00856e-27	1.37566e-26	ENSSSCG00000009230:three_prime_UTR;ENSSSCG00000009230:exon	ENSSSCG00000045096:8:133942910-133945656:-:8811	ENSSSCG00000045096(ENSSSCG00000045096)	NA	NA	NA	NA	NA
8	135468690	135469110	IP_ZT_vs_In_ZT_peak_353	2.84715	+	4.06764e-24	1.22843e-23	ENSSSCG00000009244:exon	ENSSSCG00000009245:8:135507295-135634021:+:-38395	ENSSSCG00000009245(SCD5)	113;GO:0003674,molecular_function molecular_function;GO:0003824,molecular_function catalytic activity;GO:0004768,molecular_function stearoyl-CoA 9-desaturase activity;GO:0005575,cellular_component cellular_component;GO:0005622,cellular_component intracellular;GO:0005623,cellular_component cell;GO:0005737,cellular_component cytoplasm;GO:0005783,cellular_component endoplasmic reticulum;GO:0005789,c…	SCD, desC; stearoyl-CoA desaturase (Delta-9 desaturase) [EC:1.14.19.1]; K00507	map01040,map03320,map04152,map04212	NP_001107750.1 stearoyl-CoA desaturase 5 [Sus scrofa]	NA
9	74179600	74179800	IP_ZT_vs_In_ZT_peak_354	33.8536	+	0	0	ENSSSCG00000015326:intron	ENSSSCG00000015326:9:74173930-74210398:+:5770	ENSSSCG00000015326(COL1A2)	NA	NA	NA	XP_005388098.1 PREDICTED: collagen alpha-2(I) chain [Chinchilla lanigera]	NA
11	6541040	6541700	IP_ZT_vs_In_ZT_peak_355	9.99867	+	4.94361e-171	1.12714e-170	ENSSSCG00000029456:exon;ENSSSCG00000029456:three_prime_UTR	ENSSSCG00000029456:11:6538054-6596878:-:55508	ENSSSCG00000029456(SLC7A1)	63;GO:0003333,biological_process amino acid transmembrane transport;GO:0003674,molecular_function molecular_function;GO:0005215,molecular_function transporter activity;GO:0005342,molecular_function organic acid transmembrane transporter activity;GO:0005575,cellular_component cellular_component;GO:0005623,cellular_component cell;GO:0005886,cellular_component plasma membrane;GO:0005887,cellular_com…	SLC7A1, ATRC1; solute carrier family 7 (cationic amino acid transporter), member 1; K13863	map05206	NP_001012631.1 high affinity cationic amino acid transporter 1 [Sus scrofa]	NA
11	9521160	9521380	IP_ZT_vs_In_ZT_peak_356	12.8784	+	2.28596e-189	7.23888e-189	ENSSSCG00000009348:exon	ENSSSCG00000009347:11:9427197-9478346:+:94073	ENSSSCG00000009347(ENSSSCG00000009347)	221;GO:0000165,biological_process MAPK cascade;GO:0001932,biological_process regulation of protein phosphorylation;GO:0001934,biological_process positive regulation of protein phosphorylation;GO:0002526,biological_process acute inflammatory response;GO:0003008,biological_process system process;GO:0003013,biological_process circulatory system process;GO:0003073,biological_process regulation of sys…	KL; klotho [EC:3.2.1.31]; K14756	map00040,map04211,map04928,map04961	XP_020921225.1 klotho [Sus scrofa]	NA
11	9525560	9525780	IP_ZT_vs_In_ZT_peak_357	20.2458	+	1.43528e-240	9.09009e-240	ENSSSCG00000009348:exon	ENSSSCG00000009348:11:9520114-9618706:-:93036	ENSSSCG00000009348(ENSSSCG00000009348)	283;GO:0000132,biological_process establishment of mitotic spindle orientation;GO:0000226,biological_process microtubule cytoskeleton organization;GO:0000278,biological_process mitotic cell cycle;GO:0000902,biological_process cell morphogenesis;GO:0000910,biological_process cytokinesis;GO:0000912,biological_process assembly of actomyosin apparatus involved in cytokinesis;GO:0001655,biological_pro…	NA	NA	XP_020920844.1 LOW QUALITY PROTEIN: stAR-related lipid transfer protein 13 [Sus scrofa]	NA
11	9541400	9541620	IP_ZT_vs_In_ZT_peak_358	9.28224	+	1.28503e-166	2.71285e-166	ENSSSCG00000009348:exon	ENSSSCG00000009348:11:9520114-9618706:-:77196	ENSSSCG00000009348(ENSSSCG00000009348)	283;GO:0000132,biological_process establishment of mitotic spindle orientation;GO:0000226,biological_process microtubule cytoskeleton organization;GO:0000278,biological_process mitotic cell cycle;GO:0000902,biological_process cell morphogenesis;GO:0000910,biological_process cytokinesis;GO:0000912,biological_process assembly of actomyosin apparatus involved in cytokinesis;GO:0001655,biological_pro…	NA	NA	XP_020920844.1 LOW QUALITY PROTEIN: stAR-related lipid transfer protein 13 [Sus scrofa]	NA
11	9543820	9544040	IP_ZT_vs_In_ZT_peak_359	9.64448	+	7.65567e-169	1.67836e-168	ENSSSCG00000009348:intron	ENSSSCG00000009348:11:9520114-9618706:-:74776	ENSSSCG00000009348(ENSSSCG00000009348)	283;GO:0000132,biological_process establishment of mitotic spindle orientation;GO:0000226,biological_process microtubule cytoskeleton organization;GO:0000278,biological_process mitotic cell cycle;GO:0000902,biological_process cell morphogenesis;GO:0000910,biological_process cytokinesis;GO:0000912,biological_process assembly of actomyosin apparatus involved in cytokinesis;GO:0001655,biological_pro…	NA	NA	XP_020920844.1 LOW QUALITY PROTEIN: stAR-related lipid transfer protein 13 [Sus scrofa]	NA
11	18904160	18904380	IP_ZT_vs_In_ZT_peak_360	16.8893	+	1.77721e-216	8.44175e-216	ENSSSCG00000046385:intron	ENSSSCG00000046385:11:18871774-18927068:+:32496	ENSSSCG00000046385(ENSSSCG00000046385)	NA	NA	NA	NA	NA
11	21371680	21371900	IP_ZT_vs_In_ZT_peak_361	25.169	+	3.14799e-278	8.97178e-277	ENSSSCG00000009414:exon	ENSSSCG00000009414:11:21298854-21387972:+:72936	ENSSSCG00000009414(ZC3H13)	56;GO:0001510,biological_process RNA methylation;GO:0005575,cellular_component cellular_component;GO:0005622,cellular_component intracellular;GO:0005623,cellular_component cell;GO:0005634,cellular_component nucleus;GO:0005654,cellular_component nucleoplasm;GO:0006139,biological_process nucleobase-containing compound metabolic process;GO:0006725,biological_process cellular aromatic compound metabo…	NA	NA	XP_020921258.1 zinc finger CCCH domain-containing protein 13 isoform X6 [Sus scrofa]; XP_020921261.1 zinc finger CCCH domain-containing protein 13 isoform X9 [Sus scrofa]	NA
11	76858980	76859200	IP_ZT_vs_In_ZT_peak_362	19.2114	+	5.22707e-233	2.70857e-232	ENSSSCG00000044700:exon;ENSSSCG00000044700:three_prime_UTR;ENSSSCG00000044334:Promoter	ENSSSCG00000044334:11:76856187-76858173:-:-917	ENSSSCG00000044334(ENSSSCG00000044334)	NA	NA	NA	NA	NA
11	76862060	76862500	IP_ZT_vs_In_ZT_peak_363	15.2797	+	2.23453e-205	9.09774e-205	ENSSSCG00000044700:exon	ENSSSCG00000044334:11:76856187-76858173:-:-4107	ENSSSCG00000044334(ENSSSCG00000044334)	NA	NA	NA	NA	NA
11	76864260	76864480	IP_ZT_vs_In_ZT_peak_364	15.1324	+	2.23955e-204	8.51028e-204	ENSSSCG00000044700:exon	ENSSSCG00000044334:11:76856187-76858173:-:-6197	ENSSSCG00000044334(ENSSSCG00000044334)	NA	NA	NA	NA	NA
11	76868220	76868440	IP_ZT_vs_In_ZT_peak_365	7.54553	+	3.70417e-156	7.03793e-156	ENSSSCG00000044700:exon	ENSSSCG00000044334:11:76856187-76858173:-:-10157	ENSSSCG00000044334(ENSSSCG00000044334)	NA	NA	NA	NA	NA
11	76873940	76874160	IP_ZT_vs_In_ZT_peak_366	26.171	+	3.13157e-286	1.785e-284	ENSSSCG00000044700:intron	ENSSSCG00000044700:11:76858295-76888850:-:14800	ENSSSCG00000044700(ENSSSCG00000044700)	200;GO:0001101,biological_process response to acid chemical;GO:0001525,biological_process angiogenesis;GO:0001568,biological_process blood vessel development;GO:0001569,biological_process branching involved in blood vessel morphogenesis;GO:0001654,biological_process eye development;GO:0001655,biological_process urogenital system development;GO:0001763,biological_process morphogenesis of a branchi…	COL4A; collagen type IV alpha; K06237	map04151,map04510,map04512,map04926,map04933,map04974,map05146,map05165,map05200,map05222	XP_020921569.1 LOW QUALITY PROTEIN: collagen alpha-1(IV) chain [Sus scrofa]	NA
11	76875480	76875700	IP_ZT_vs_In_ZT_peak_367	4.69764	+	9.51233e-140	1.46541e-139	ENSSSCG00000044700:intron	ENSSSCG00000044700:11:76858295-76888850:-:13260	ENSSSCG00000044700(ENSSSCG00000044700)	200;GO:0001101,biological_process response to acid chemical;GO:0001525,biological_process angiogenesis;GO:0001568,biological_process blood vessel development;GO:0001569,biological_process branching involved in blood vessel morphogenesis;GO:0001654,biological_process eye development;GO:0001655,biological_process urogenital system development;GO:0001763,biological_process morphogenesis of a branchi…	COL4A; collagen type IV alpha; K06237	map04151,map04510,map04512,map04926,map04933,map04974,map05146,map05165,map05200,map05222	XP_020921569.1 LOW QUALITY PROTEIN: collagen alpha-1(IV) chain [Sus scrofa]	NA
11	76882520	76882740	IP_ZT_vs_In_ZT_peak_368	8.48063	+	9.53815e-162	1.87474e-161	ENSSSCG00000044700:intron	ENSSSCG00000044700:11:76858295-76888850:-:6220	ENSSSCG00000044700(ENSSSCG00000044700)	200;GO:0001101,biological_process response to acid chemical;GO:0001525,biological_process angiogenesis;GO:0001568,biological_process blood vessel development;GO:0001569,biological_process branching involved in blood vessel morphogenesis;GO:0001654,biological_process eye development;GO:0001655,biological_process urogenital system development;GO:0001763,biological_process morphogenesis of a branchi…	COL4A; collagen type IV alpha; K06237	map04151,map04510,map04512,map04926,map04933,map04974,map05146,map05165,map05200,map05222	XP_020921569.1 LOW QUALITY PROTEIN: collagen alpha-1(IV) chain [Sus scrofa]	NA
11	76883400	76883840	IP_ZT_vs_In_ZT_peak_369	7.25879	+	1.83082e-154	3.36634e-154	ENSSSCG00000044700:intron	ENSSSCG00000044700:11:76858295-76888850:-:5230	ENSSSCG00000044700(ENSSSCG00000044700)	200;GO:0001101,biological_process response to acid chemical;GO:0001525,biological_process angiogenesis;GO:0001568,biological_process blood vessel development;GO:0001569,biological_process branching involved in blood vessel morphogenesis;GO:0001654,biological_process eye development;GO:0001655,biological_process urogenital system development;GO:0001763,biological_process morphogenesis of a branchi…	COL4A; collagen type IV alpha; K06237	map04151,map04510,map04512,map04926,map04933,map04974,map05146,map05165,map05200,map05222	XP_020921569.1 LOW QUALITY PROTEIN: collagen alpha-1(IV) chain [Sus scrofa]	NA
11	76884940	76885160	IP_ZT_vs_In_ZT_peak_370	5.66007	+	3.43512e-145	5.75888e-145	ENSSSCG00000044700:intron	ENSSSCG00000044700:11:76858295-76888850:-:3800	ENSSSCG00000044700(ENSSSCG00000044700)	200;GO:0001101,biological_process response to acid chemical;GO:0001525,biological_process angiogenesis;GO:0001568,biological_process blood vessel development;GO:0001569,biological_process branching involved in blood vessel morphogenesis;GO:0001654,biological_process eye development;GO:0001655,biological_process urogenital system development;GO:0001763,biological_process morphogenesis of a branchi…	COL4A; collagen type IV alpha; K06237	map04151,map04510,map04512,map04926,map04933,map04974,map05146,map05165,map05200,map05222	XP_020921569.1 LOW QUALITY PROTEIN: collagen alpha-1(IV) chain [Sus scrofa]	NA
11	76886700	76886920	IP_ZT_vs_In_ZT_peak_371	12.0784	+	3.52582e-184	9.57008e-184	ENSSSCG00000044700:intron	ENSSSCG00000044700:11:76858295-76888850:-:2040	ENSSSCG00000044700(ENSSSCG00000044700)	200;GO:0001101,biological_process response to acid chemical;GO:0001525,biological_process angiogenesis;GO:0001568,biological_process blood vessel development;GO:0001569,biological_process branching involved in blood vessel morphogenesis;GO:0001654,biological_process eye development;GO:0001655,biological_process urogenital system development;GO:0001763,biological_process morphogenesis of a branchi…	COL4A; collagen type IV alpha; K06237	map04151,map04510,map04512,map04926,map04933,map04974,map05146,map05165,map05200,map05222	XP_020921569.1 LOW QUALITY PROTEIN: collagen alpha-1(IV) chain [Sus scrofa]	NA
11	76898360	76898580	IP_ZT_vs_In_ZT_peak_372	21.0869	+	8.28991e-247	9.4505e-246	ENSSSCG00000044051:intron	ENSSSCG00000044700:11:76858295-76888850:-:-9620	ENSSSCG00000044700(ENSSSCG00000044700)	200;GO:0001101,biological_process response to acid chemical;GO:0001525,biological_process angiogenesis;GO:0001568,biological_process blood vessel development;GO:0001569,biological_process branching involved in blood vessel morphogenesis;GO:0001654,biological_process eye development;GO:0001655,biological_process urogenital system development;GO:0001763,biological_process morphogenesis of a branchi…	COL4A; collagen type IV alpha; K06237	map04151,map04510,map04512,map04926,map04933,map04974,map05146,map05165,map05200,map05222	XP_020921569.1 LOW QUALITY PROTEIN: collagen alpha-1(IV) chain [Sus scrofa]	NA
11	76902320	76902540	IP_ZT_vs_In_ZT_peak_373	12.2288	+	3.77778e-185	1.07667e-184	ENSSSCG00000044051:exon	ENSSSCG00000044700:11:76858295-76888850:-:-13580	ENSSSCG00000044700(ENSSSCG00000044700)	200;GO:0001101,biological_process response to acid chemical;GO:0001525,biological_process angiogenesis;GO:0001568,biological_process blood vessel development;GO:0001569,biological_process branching involved in blood vessel morphogenesis;GO:0001654,biological_process eye development;GO:0001655,biological_process urogenital system development;GO:0001763,biological_process morphogenesis of a branchi…	COL4A; collagen type IV alpha; K06237	map04151,map04510,map04512,map04926,map04933,map04974,map05146,map05165,map05200,map05222	XP_020921569.1 LOW QUALITY PROTEIN: collagen alpha-1(IV) chain [Sus scrofa]	NA
11	76913760	76914200	IP_ZT_vs_In_ZT_peak_374	4.34759	+	8.54352e-138	1.28153e-137	ENSSSCG00000044051:exon	ENSSSCG00000044700:11:76858295-76888850:-:-25130	ENSSSCG00000044700(ENSSSCG00000044700)	200;GO:0001101,biological_process response to acid chemical;GO:0001525,biological_process angiogenesis;GO:0001568,biological_process blood vessel development;GO:0001569,biological_process branching involved in blood vessel morphogenesis;GO:0001654,biological_process eye development;GO:0001655,biological_process urogenital system development;GO:0001763,biological_process morphogenesis of a branchi…	COL4A; collagen type IV alpha; K06237	map04151,map04510,map04512,map04926,map04933,map04974,map05146,map05165,map05200,map05222	XP_020921569.1 LOW QUALITY PROTEIN: collagen alpha-1(IV) chain [Sus scrofa]	NA
11	77119240	77119460	IP_ZT_vs_In_ZT_peak_375	13.8205	+	1.43237e-195	4.80266e-195	ENSSSCG00000009545:exon	ENSSSCG00000022719:11:77167054-77188902:-:69552	ENSSSCG00000022719(RAB20)	91;GO:0001845,biological_process phagolysosome assembly;GO:0002376,biological_process immune system process;GO:0005575,cellular_component cellular_component;GO:0005622,cellular_component intracellular;GO:0005623,cellular_component cell;GO:0005737,cellular_component cytoplasm;GO:0005768,cellular_component endosome;GO:0005769,cellular_component early endosome;GO:0005794,cellular_component Golgi app…	NA	NA	XP_003482979.1 ras-related protein Rab-20 [Sus scrofa]	NA
11	77120120	77120340	IP_ZT_vs_In_ZT_peak_376	21.6884	+	2.55583e-251	3.64206e-250	ENSSSCG00000009545:intron	ENSSSCG00000022719:11:77167054-77188902:-:68672	ENSSSCG00000022719(RAB20)	91;GO:0001845,biological_process phagolysosome assembly;GO:0002376,biological_process immune system process;GO:0005575,cellular_component cellular_component;GO:0005622,cellular_component intracellular;GO:0005623,cellular_component cell;GO:0005737,cellular_component cytoplasm;GO:0005768,cellular_component endosome;GO:0005769,cellular_component early endosome;GO:0005794,cellular_component Golgi app…	NA	NA	XP_003482979.1 ras-related protein Rab-20 [Sus scrofa]	NA
11	77125180	77125400	IP_ZT_vs_In_ZT_peak_377	11.7283	+	6.23581e-182	1.5454e-181	ENSSSCG00000009545:exon	ENSSSCG00000022719:11:77167054-77188902:-:63612	ENSSSCG00000022719(RAB20)	91;GO:0001845,biological_process phagolysosome assembly;GO:0002376,biological_process immune system process;GO:0005575,cellular_component cellular_component;GO:0005622,cellular_component intracellular;GO:0005623,cellular_component cell;GO:0005737,cellular_component cytoplasm;GO:0005768,cellular_component endosome;GO:0005769,cellular_component early endosome;GO:0005794,cellular_component Golgi app…	NA	NA	XP_003482979.1 ras-related protein Rab-20 [Sus scrofa]	NA
11	77125620	77125840	IP_ZT_vs_In_ZT_peak_378	2.06788	+	2.05083e-125	2.99737e-125	ENSSSCG00000009545:intron	ENSSSCG00000022719:11:77167054-77188902:-:63172	ENSSSCG00000022719(RAB20)	91;GO:0001845,biological_process phagolysosome assembly;GO:0002376,biological_process immune system process;GO:0005575,cellular_component cellular_component;GO:0005622,cellular_component intracellular;GO:0005623,cellular_component cell;GO:0005737,cellular_component cytoplasm;GO:0005768,cellular_component endosome;GO:0005769,cellular_component early endosome;GO:0005794,cellular_component Golgi app…	NA	NA	XP_003482979.1 ras-related protein Rab-20 [Sus scrofa]	NA
11	77133760	77133980	IP_ZT_vs_In_ZT_peak_379	12.8717	+	2.53021e-189	7.59064e-189	ENSSSCG00000009545:exon	ENSSSCG00000022719:11:77167054-77188902:-:55032	ENSSSCG00000022719(RAB20)	91;GO:0001845,biological_process phagolysosome assembly;GO:0002376,biological_process immune system process;GO:0005575,cellular_component cellular_component;GO:0005622,cellular_component intracellular;GO:0005623,cellular_component cell;GO:0005737,cellular_component cytoplasm;GO:0005768,cellular_component endosome;GO:0005769,cellular_component early endosome;GO:0005794,cellular_component Golgi app…	NA	NA	XP_003482979.1 ras-related protein Rab-20 [Sus scrofa]	NA
11	77134860	77135080	IP_ZT_vs_In_ZT_peak_380	23.3158	+	9.93494e-264	1.88764e-262	ENSSSCG00000009545:exon	ENSSSCG00000022719:11:77167054-77188902:-:53932	ENSSSCG00000022719(RAB20)	91;GO:0001845,biological_process phagolysosome assembly;GO:0002376,biological_process immune system process;GO:0005575,cellular_component cellular_component;GO:0005622,cellular_component intracellular;GO:0005623,cellular_component cell;GO:0005737,cellular_component cytoplasm;GO:0005768,cellular_component endosome;GO:0005769,cellular_component early endosome;GO:0005794,cellular_component Golgi app…	NA	NA	XP_003482979.1 ras-related protein Rab-20 [Sus scrofa]	NA
11	77135520	77135740	IP_ZT_vs_In_ZT_peak_381	15.8048	+	5.7619e-209	2.52637e-208	ENSSSCG00000009545:intron	ENSSSCG00000022719:11:77167054-77188902:-:53272	ENSSSCG00000022719(RAB20)	91;GO:0001845,biological_process phagolysosome assembly;GO:0002376,biological_process immune system process;GO:0005575,cellular_component cellular_component;GO:0005622,cellular_component intracellular;GO:0005623,cellular_component cell;GO:0005737,cellular_component cytoplasm;GO:0005768,cellular_component endosome;GO:0005769,cellular_component early endosome;GO:0005794,cellular_component Golgi app…	NA	NA	XP_003482979.1 ras-related protein Rab-20 [Sus scrofa]	NA
11	77137940	77138160	IP_ZT_vs_In_ZT_peak_382	1.70842	+	1.62212e-123	2.31152e-123	ENSSSCG00000009545:intron	ENSSSCG00000022719:11:77167054-77188902:-:50852	ENSSSCG00000022719(RAB20)	91;GO:0001845,biological_process phagolysosome assembly;GO:0002376,biological_process immune system process;GO:0005575,cellular_component cellular_component;GO:0005622,cellular_component intracellular;GO:0005623,cellular_component cell;GO:0005737,cellular_component cytoplasm;GO:0005768,cellular_component endosome;GO:0005769,cellular_component early endosome;GO:0005794,cellular_component Golgi app…	NA	NA	XP_003482979.1 ras-related protein Rab-20 [Sus scrofa]	NA
11	77141020	77141460	IP_ZT_vs_In_ZT_peak_383	5.39158	+	1.16102e-143	1.8908e-143	ENSSSCG00000009545:exon	ENSSSCG00000022719:11:77167054-77188902:-:47662	ENSSSCG00000022719(RAB20)	91;GO:0001845,biological_process phagolysosome assembly;GO:0002376,biological_process immune system process;GO:0005575,cellular_component cellular_component;GO:0005622,cellular_component intracellular;GO:0005623,cellular_component cell;GO:0005737,cellular_component cytoplasm;GO:0005768,cellular_component endosome;GO:0005769,cellular_component early endosome;GO:0005794,cellular_component Golgi app…	NA	NA	XP_003482979.1 ras-related protein Rab-20 [Sus scrofa]	NA
11	77142780	77143220	IP_ZT_vs_In_ZT_peak_384	1.5257	+	1.47677e-122	2.05307e-122	ENSSSCG00000009545:exon	ENSSSCG00000022719:11:77167054-77188902:-:45902	ENSSSCG00000022719(RAB20)	91;GO:0001845,biological_process phagolysosome assembly;GO:0002376,biological_process immune system process;GO:0005575,cellular_component cellular_component;GO:0005622,cellular_component intracellular;GO:0005623,cellular_component cell;GO:0005737,cellular_component cytoplasm;GO:0005768,cellular_component endosome;GO:0005769,cellular_component early endosome;GO:0005794,cellular_component Golgi app…	NA	NA	XP_003482979.1 ras-related protein Rab-20 [Sus scrofa]	NA
11	77144760	77144980	IP_ZT_vs_In_ZT_peak_385	11.0829	+	7.97065e-178	1.89303e-177	ENSSSCG00000009545:exon	ENSSSCG00000022719:11:77167054-77188902:-:44032	ENSSSCG00000022719(RAB20)	91;GO:0001845,biological_process phagolysosome assembly;GO:0002376,biological_process immune system process;GO:0005575,cellular_component cellular_component;GO:0005622,cellular_component intracellular;GO:0005623,cellular_component cell;GO:0005737,cellular_component cytoplasm;GO:0005768,cellular_component endosome;GO:0005769,cellular_component early endosome;GO:0005794,cellular_component Golgi app…	NA	NA	XP_003482979.1 ras-related protein Rab-20 [Sus scrofa]	NA
11	77145860	77146080	IP_ZT_vs_In_ZT_peak_386	5.29214	+	4.2557e-143	6.7382e-143	ENSSSCG00000009545:exon	ENSSSCG00000022719:11:77167054-77188902:-:42932	ENSSSCG00000022719(RAB20)	91;GO:0001845,biological_process phagolysosome assembly;GO:0002376,biological_process immune system process;GO:0005575,cellular_component cellular_component;GO:0005622,cellular_component intracellular;GO:0005623,cellular_component cell;GO:0005737,cellular_component cytoplasm;GO:0005768,cellular_component endosome;GO:0005769,cellular_component early endosome;GO:0005794,cellular_component Golgi app…	NA	NA	XP_003482979.1 ras-related protein Rab-20 [Sus scrofa]	NA
11	77153120	77153340	IP_ZT_vs_In_ZT_peak_387	1.29628	+	2.3352e-121	3.1692e-121	ENSSSCG00000009545:exon	ENSSSCG00000022719:11:77167054-77188902:-:35672	ENSSSCG00000022719(RAB20)	91;GO:0001845,biological_process phagolysosome assembly;GO:0002376,biological_process immune system process;GO:0005575,cellular_component cellular_component;GO:0005622,cellular_component intracellular;GO:0005623,cellular_component cell;GO:0005737,cellular_component cytoplasm;GO:0005768,cellular_component endosome;GO:0005769,cellular_component early endosome;GO:0005794,cellular_component Golgi app…	NA	NA	XP_003482979.1 ras-related protein Rab-20 [Sus scrofa]	NA
11	77154000	77154440	IP_ZT_vs_In_ZT_peak_388	20.2779	+	8.31794e-241	5.92653e-240	ENSSSCG00000009545:exon	ENSSSCG00000022719:11:77167054-77188902:-:34682	ENSSSCG00000022719(RAB20)	91;GO:0001845,biological_process phagolysosome assembly;GO:0002376,biological_process immune system process;GO:0005575,cellular_component cellular_component;GO:0005622,cellular_component intracellular;GO:0005623,cellular_component cell;GO:0005737,cellular_component cytoplasm;GO:0005768,cellular_component endosome;GO:0005769,cellular_component early endosome;GO:0005794,cellular_component Golgi app…	NA	NA	XP_003482979.1 ras-related protein Rab-20 [Sus scrofa]	NA
11	77155100	77155320	IP_ZT_vs_In_ZT_peak_389	20.923	+	1.38141e-245	1.31234e-244	ENSSSCG00000009545:intron	ENSSSCG00000022719:11:77167054-77188902:-:33692	ENSSSCG00000022719(RAB20)	91;GO:0001845,biological_process phagolysosome assembly;GO:0002376,biological_process immune system process;GO:0005575,cellular_component cellular_component;GO:0005622,cellular_component intracellular;GO:0005623,cellular_component cell;GO:0005737,cellular_component cytoplasm;GO:0005768,cellular_component endosome;GO:0005769,cellular_component early endosome;GO:0005794,cellular_component Golgi app…	NA	NA	XP_003482979.1 ras-related protein Rab-20 [Sus scrofa]	NA
11	77155980	77156420	IP_ZT_vs_In_ZT_peak_390	8.79381	+	1.21694e-163	2.47733e-163	ENSSSCG00000009545:intron	ENSSSCG00000022719:11:77167054-77188902:-:32702	ENSSSCG00000022719(RAB20)	91;GO:0001845,biological_process phagolysosome assembly;GO:0002376,biological_process immune system process;GO:0005575,cellular_component cellular_component;GO:0005622,cellular_component intracellular;GO:0005623,cellular_component cell;GO:0005737,cellular_component cytoplasm;GO:0005768,cellular_component endosome;GO:0005769,cellular_component early endosome;GO:0005794,cellular_component Golgi app…	NA	NA	XP_003482979.1 ras-related protein Rab-20 [Sus scrofa]	NA
11	77156640	77156860	IP_ZT_vs_In_ZT_peak_391	6.90412	+	2.2131e-152	3.94208e-152	ENSSSCG00000009545:exon	ENSSSCG00000022719:11:77167054-77188902:-:32152	ENSSSCG00000022719(RAB20)	91;GO:0001845,biological_process phagolysosome assembly;GO:0002376,biological_process immune system process;GO:0005575,cellular_component cellular_component;GO:0005622,cellular_component intracellular;GO:0005623,cellular_component cell;GO:0005737,cellular_component cytoplasm;GO:0005768,cellular_component endosome;GO:0005769,cellular_component early endosome;GO:0005794,cellular_component Golgi app…	NA	NA	XP_003482979.1 ras-related protein Rab-20 [Sus scrofa]	NA
11	77157960	77158180	IP_ZT_vs_In_ZT_peak_392	11.8842	+	6.24938e-183	1.61916e-182	ENSSSCG00000009545:exon	ENSSSCG00000022719:11:77167054-77188902:-:30832	ENSSSCG00000022719(RAB20)	91;GO:0001845,biological_process phagolysosome assembly;GO:0002376,biological_process immune system process;GO:0005575,cellular_component cellular_component;GO:0005622,cellular_component intracellular;GO:0005623,cellular_component cell;GO:0005737,cellular_component cytoplasm;GO:0005768,cellular_component endosome;GO:0005769,cellular_component early endosome;GO:0005794,cellular_component Golgi app…	NA	NA	XP_003482979.1 ras-related protein Rab-20 [Sus scrofa]	NA
11	77159280	77159500	IP_ZT_vs_In_ZT_peak_393	20.2295	+	1.89331e-240	1.07919e-239	ENSSSCG00000009545:exon	ENSSSCG00000022719:11:77167054-77188902:-:29512	ENSSSCG00000022719(RAB20)	91;GO:0001845,biological_process phagolysosome assembly;GO:0002376,biological_process immune system process;GO:0005575,cellular_component cellular_component;GO:0005622,cellular_component intracellular;GO:0005623,cellular_component cell;GO:0005737,cellular_component cytoplasm;GO:0005768,cellular_component endosome;GO:0005769,cellular_component early endosome;GO:0005794,cellular_component Golgi app…	NA	NA	XP_003482979.1 ras-related protein Rab-20 [Sus scrofa]	NA
11	78364000	78364440	IP_ZT_vs_In_ZT_peak_394	20.4436	+	4.97664e-242	4.05241e-241	ENSSSCG00000037561:exon	ENSSSCG00000021158:11:78408054-78505488:+:-43834	ENSSSCG00000021158(MCF2L)	112;GO:0003674,molecular_function molecular_function;GO:0005085,molecular_function guanyl-nucleotide exchange factor activity;GO:0005088,molecular_function Ras guanyl-nucleotide exchange factor activity;GO:0005089,molecular_function Rho guanyl-nucleotide exchange factor activity;GO:0005488,molecular_function binding;GO:0005515,molecular_function protein binding;GO:0005543,molecular_function phosp…	NA	NA	XP_020921606.1 guanine nucleotide exchange factor DBS isoform X1 [Sus scrofa]; XP_020921613.1 guanine nucleotide exchange factor DBS isoform X7 [Sus scrofa]	NA
11	78398760	78399420	IP_ZT_vs_In_ZT_peak_395	14.2519	+	1.91485e-198	6.82166e-198	ENSSSCG00000037561:exon;ENSSSCG00000037561:three_prime_UTR	ENSSSCG00000021158:11:78408054-78505488:+:-8964	ENSSSCG00000021158(MCF2L)	112;GO:0003674,molecular_function molecular_function;GO:0005085,molecular_function guanyl-nucleotide exchange factor activity;GO:0005088,molecular_function Ras guanyl-nucleotide exchange factor activity;GO:0005089,molecular_function Rho guanyl-nucleotide exchange factor activity;GO:0005488,molecular_function binding;GO:0005515,molecular_function protein binding;GO:0005543,molecular_function phosp…	NA	NA	XP_020921606.1 guanine nucleotide exchange factor DBS isoform X1 [Sus scrofa]; XP_020921613.1 guanine nucleotide exchange factor DBS isoform X7 [Sus scrofa]	NA
11	78616340	78616780	IP_ZT_vs_In_ZT_peak_396	6.07875	+	1.36629e-147	2.35996e-147	ENSSSCG00000009555:intron	ENSSSCG00000009555:11:78600712-78617615:+:15848	ENSSSCG00000009555(LAMP1)	229;GO:0000003,biological_process reproduction;GO:0000323,cellular_component lytic vacuole;GO:0001775,biological_process cell activation;GO:0001910,biological_process regulation of leukocyte mediated cytotoxicity;GO:0001912,biological_process positive regulation of leukocyte mediated cytotoxicity;GO:0002252,biological_process immune effector process;GO:0002263,biological_process cell activation i…	LAMP1_2, CD107; lysosomal-associated membrane protein 1/2; K06528	map04140,map04142,map04145,map05152	NP_001011507.1 lysosome-associated membrane glycoprotein 1 precursor [Sus scrofa]	NA
12	26382400	26382600	IP_ZT_vs_In_ZT_peak_397	11.1276	+	0	0	ENSSSCG00000036135:exon;ENSSSCG00000036135:intron	ENSSSCG00000036135:12:26379089-26397003:-:14703	ENSSSCG00000036135(COL1A1)	NA	NA	NA	XP_020922813.1 collagen alpha-1(I) chain isoform X2 [Sus scrofa]	NA
12	26383600	26385000	IP_ZT_vs_In_ZT_peak_398	30.5119	+	0	0	ENSSSCG00000036135:intron	ENSSSCG00000036135:12:26379089-26397003:-:12703	ENSSSCG00000036135(COL1A1)	NA	NA	NA	XP_020922813.1 collagen alpha-1(I) chain isoform X2 [Sus scrofa]	NA
12	26386400	26386600	IP_ZT_vs_In_ZT_peak_399	43.8812	+	0	0	ENSSSCG00000036135:exon	ENSSSCG00000036135:12:26379089-26397003:-:10503	ENSSSCG00000036135(COL1A1)	NA	NA	NA	XP_020922813.1 collagen alpha-1(I) chain isoform X2 [Sus scrofa]	NA
12	26386800	26387200	IP_ZT_vs_In_ZT_peak_400	5.14525	+	0	0	ENSSSCG00000036135:intron	ENSSSCG00000036135:12:26379089-26397003:-:10003	ENSSSCG00000036135(COL1A1)	NA	NA	NA	XP_020922813.1 collagen alpha-1(I) chain isoform X2 [Sus scrofa]	NA
12	26390000	26390200	IP_ZT_vs_In_ZT_peak_401	32.1473	+	0	0	ENSSSCG00000036135:intron	ENSSSCG00000036135:12:26379089-26397003:-:6903	ENSSSCG00000036135(COL1A1)	NA	NA	NA	XP_020922813.1 collagen alpha-1(I) chain isoform X2 [Sus scrofa]	NA
12	26391600	26391800	IP_ZT_vs_In_ZT_peak_402	16.41	+	0	0	ENSSSCG00000036135:intron	ENSSSCG00000036135:12:26379089-26397003:-:5303	ENSSSCG00000036135(COL1A1)	NA	NA	NA	XP_020922813.1 collagen alpha-1(I) chain isoform X2 [Sus scrofa]	NA
13	122215875	122216080	IP_ZT_vs_In_ZT_peak_403	3.27031	+	3.77512e-174	2.11407e-172	ENSSSCG00000030255:exon	ENSSSCG00000028380:13:122213639-122213715:+:2338	ENSSSCG00000028380(ENSSSCG00000028380)	NA	NA	NA	NA	NA
13	208299680	208299885	IP_ZT_vs_In_ZT_peak_404	1.73271	+	1.62836e-167	4.55941e-166	ENSSSCG00000022506:intron	ENSSSCG00000022506:13:208295239-208313127:+:4543	ENSSSCG00000022506(COL6A1)	87;GO:0001101,biological_process response to acid chemical;GO:0001704,biological_process formation of primary germ layer;GO:0001706,biological_process endoderm formation;GO:0003674,molecular_function molecular_function;GO:0005488,molecular_function binding;GO:0005515,molecular_function protein binding;GO:0005575,cellular_component cellular_component;GO:0005576,cellular_component extracellular reg…	COL6A; collagen type VI alpha; K06238	map04151,map04510,map04512,map04974,map05165	XP_020926753.1 collagen alpha-1(VI) chain [Sus scrofa]	NA
14	7473615	7473830	IP_ZT_vs_In_ZT_peak_405	2.02545	+	1.19104e-241	5.24058e-241	ENSSSCG00000033608:intron	ENSSSCG00000033608:14:7435862-7540704:-:66981	ENSSSCG00000033608(LOXL2)	188;GO:0000122,biological_process negative regulation of transcription by RNA polymerase II;GO:0000785,cellular_component chromatin;GO:0001525,biological_process angiogenesis;GO:0001568,biological_process blood vessel development;GO:0001666,biological_process response to hypoxia;GO:0001667,biological_process ameboidal-type cell migration;GO:0001837,biological_process epithelial to mesenchymal tra…	NA	NA	XP_020929773.1 lysyl oxidase homolog 2 [Sus scrofa]	NA
14	7477270	7477485	IP_ZT_vs_In_ZT_peak_406	12.727	+	3.20158e-307	2.81739e-306	ENSSSCG00000033608:exon	ENSSSCG00000033608:14:7435862-7540704:-:63326	ENSSSCG00000033608(LOXL2)	188;GO:0000122,biological_process negative regulation of transcription by RNA polymerase II;GO:0000785,cellular_component chromatin;GO:0001525,biological_process angiogenesis;GO:0001568,biological_process blood vessel development;GO:0001666,biological_process response to hypoxia;GO:0001667,biological_process ameboidal-type cell migration;GO:0001837,biological_process epithelial to mesenchymal tra…	NA	NA	XP_020929773.1 lysyl oxidase homolog 2 [Sus scrofa]	NA
14	15014310	15014740	IP_ZT_vs_In_ZT_peak_407	24.9528	+	0	0	ENSSSCG00000023666:three_prime_UTR;ENSSSCG00000023666:exon;ENSSSCG00000026044:intron	ENSSSCG00000023666:14:15011710-15034737:-:20212	ENSSSCG00000023666(CTSB)	228;GO:0000003,biological_process reproduction;GO:0000323,cellular_component lytic vacuole;GO:0001775,biological_process cell activation;GO:0001890,biological_process placenta development;GO:0001893,biological_process maternal placenta development;GO:0002252,biological_process immune effector process;GO:0002263,biological_process cell activation involved in immune response;GO:0002274,biological_p…	CTSB; cathepsin B [EC:3.4.22.1]; K01363	map04140,map04142,map04210,map04612,map04621,map04924	NP_001090927.1 cathepsin B precursor [Sus scrofa]; XP_005657322.3 cathepsin B isoform X1 [Sus scrofa]	NA
14	28258095	28258525	IP_ZT_vs_In_ZT_peak_408	2.21784	+	9.26899e-243	4.5315e-242	ENSSSCG00000029226:exon	ENSSSCG00000029226:14:28257026-28263044:+:1284	ENSSSCG00000029226(UBC)	512;GO:0000003,biological_process reproduction;GO:0000122,biological_process negative regulation of transcription by RNA polymerase II;GO:0000165,biological_process MAPK cascade;GO:0000187,biological_process activation of MAPK activity;GO:0000209,biological_process protein polyubiquitination;GO:0000280,biological_process nuclear division;GO:0000715,biological_process nucleotide-excision repair, D…
le biosynthetic process;GO:2000113,biological_process negative regulation of cellular macromolecule biosynthetic process;GO:2000241,biological_process regulation of reproductive process;GO:2000242,biological_process negative regulation of reproductive process;GO:2001141,biological_process regulation of RNA biosynthetic process;GO:2001233,biological_process regulation of apoptotic signaling pathwa…	UBB; ubiquitin B; K04551; UBC; ubiquitin C; K08770	map03320,map04120,map04137,map05012,map05131,map05167	XP_014334614.1 PREDICTED: polyubiquitin-C [Bos mutus]; XP_018413139.1 PREDICTED: polyubiquitin-C [Nanorana parkeri]	NA
14	28258740	28259170	IP_ZT_vs_In_ZT_peak_409	12.8147	+	8.62242e-308	9.48466e-307	ENSSSCG00000029226:exon	ENSSSCG00000029226:14:28257026-28263044:+:1929	ENSSSCG00000029226(UBC)	512;GO:0000003,biological_process reproduction;GO:0000122,biological_process negative regulation of transcription by RNA polymerase II;GO:0000165,biological_process MAPK cascade;GO:0000187,biological_process activation of MAPK activity;GO:0000209,biological_process protein polyubiquitination;GO:0000280,biological_process nuclear division;GO:0000715,biological_process nucleotide-excision repair, D…
le biosynthetic process;GO:2000113,biological_process negative regulation of cellular macromolecule biosynthetic process;GO:2000241,biological_process regulation of reproductive process;GO:2000242,biological_process negative regulation of reproductive process;GO:2001141,biological_process regulation of RNA biosynthetic process;GO:2001233,biological_process regulation of apoptotic signaling pathwa…	UBB; ubiquitin B; K04551; UBC; ubiquitin C; K08770	map03320,map04120,map04137,map05012,map05131,map05167	XP_014334614.1 PREDICTED: polyubiquitin-C [Bos mutus]; XP_018413139.1 PREDICTED: polyubiquitin-C [Nanorana parkeri]	NA
14	28259385	28259815	IP_ZT_vs_In_ZT_peak_410	13.3986	+	0	0	ENSSSCG00000029226:exon	ENSSSCG00000029226:14:28257026-28263044:+:2574	ENSSSCG00000029226(UBC)	512;GO:0000003,biological_process reproduction;GO:0000122,biological_process negative regulation of transcription by RNA polymerase II;GO:0000165,biological_process MAPK cascade;GO:0000187,biological_process activation of MAPK activity;GO:0000209,biological_process protein polyubiquitination;GO:0000280,biological_process nuclear division;GO:0000715,biological_process nucleotide-excision repair, D…
le biosynthetic process;GO:2000113,biological_process negative regulation of cellular macromolecule biosynthetic process;GO:2000241,biological_process regulation of reproductive process;GO:2000242,biological_process negative regulation of reproductive process;GO:2001141,biological_process regulation of RNA biosynthetic process;GO:2001233,biological_process regulation of apoptotic signaling pathwa…	UBB; ubiquitin B; K04551; UBC; ubiquitin C; K08770	map03320,map04120,map04137,map05012,map05131,map05167	XP_014334614.1 PREDICTED: polyubiquitin-C [Bos mutus]; XP_018413139.1 PREDICTED: polyubiquitin-C [Nanorana parkeri]	NA
14	28260245	28260460	IP_ZT_vs_In_ZT_peak_411	36.3805	+	0	0	ENSSSCG00000029226:exon	ENSSSCG00000029226:14:28257026-28263044:+:3326	ENSSSCG00000029226(UBC)	512;GO:0000003,biological_process reproduction;GO:0000122,biological_process negative regulation of transcription by RNA polymerase II;GO:0000165,biological_process MAPK cascade;GO:0000187,biological_process activation of MAPK activity;GO:0000209,biological_process protein polyubiquitination;GO:0000280,biological_process nuclear division;GO:0000715,biological_process nucleotide-excision repair, D…
le biosynthetic process;GO:2000113,biological_process negative regulation of cellular macromolecule biosynthetic process;GO:2000241,biological_process regulation of reproductive process;GO:2000242,biological_process negative regulation of reproductive process;GO:2001141,biological_process regulation of RNA biosynthetic process;GO:2001233,biological_process regulation of apoptotic signaling pathwa…	UBB; ubiquitin B; K04551; UBC; ubiquitin C; K08770	map03320,map04120,map04137,map05012,map05131,map05167	XP_014334614.1 PREDICTED: polyubiquitin-C [Bos mutus]; XP_018413139.1 PREDICTED: polyubiquitin-C [Nanorana parkeri]	NA
14	74735075	74735290	IP_ZT_vs_In_ZT_peak_412	8.26372	+	6.54265e-279	4.79794e-278	ENSSSCG00000010281:exon;ENSSSCG00000010281:three_prime_UTR	ENSSSCG00000010280:14:74666623-74693281:-:-41901	ENSSSCG00000010280(VSIR)	141;GO:0001817,biological_process regulation of cytokine production;GO:0001818,biological_process negative regulation of cytokine production;GO:0002682,biological_process regulation of immune system process;GO:0002683,biological_process negative regulation of immune system process;GO:0002694,biological_process regulation of leukocyte activation;GO:0002695,biological_process negative regulation of…	NA	NA	XP_001928572.1 V-type immunoglobulin domain-containing suppressor of T-cell activation isoform X4 [Sus scrofa]	NA
14	132102880	132103310	IP_ZT_vs_In_ZT_peak_413	4.94594	+	9.27598e-259	5.83062e-258	ENSSSCG00000010703:three_prime_UTR;ENSSSCG00000010703:exon	ENSSSCG00000043375:14:132132008-132136665:+:-28913	ENSSSCG00000043375(ENSSSCG00000043375)	NA	NA	NA	NA	NA
14	140362105	140362320	IP_ZT_vs_In_ZT_peak_414	4.12365	+	6.98364e-254	3.841e-253	ENSSSCG00000024388:exon;ENSSSCG00000024388:three_prime_UTR	ENSSSCG00000024388:14:140362126-140371881:-:9668	ENSSSCG00000024388(BNIP3)	293;GO:0000302,biological_process response to reactive oxygen species;GO:0000422,biological_process autophagy of mitochondrion;GO:0001666,biological_process response to hypoxia;GO:0002252,biological_process immune effector process;GO:0002376,biological_process immune system process;GO:0003674,molecular_function molecular_function;GO:0005488,molecular_function binding;GO:0005515,molecular_function…	BNIP3; BCL2/adenovirus E1B 19 kDa protein-interacting protein 3; K15464	map04068,map04137,map04140,map05131,map05134	XP_003359452.3 BCL2/adenovirus E1B 19 kDa protein-interacting protein 3 [Sus scrofa]	NA
15	117720225	117720430	IP_ZT_vs_In_ZT_peak_415	5.57383	+	0	0	ENSSSCG00000016174:exon	ENSSSCG00000016174:15:117658098-117731014:-:10686	ENSSSCG00000016174(FN1)	9;GO:0003674,molecular_function molecular_function;GO:0005488,molecular_function binding;GO:0005515,molecular_function protein binding;GO:0005575,cellular_component cellular_component;GO:0005576,cellular_component extracellular region;GO:0005615,cellular_component extracellular space;GO:0019904,molecular_function protein domain specific binding;GO:0044421,cellular_component extracellular region p…	FN1; fibronectin 1; K05717	map04151,map04510,map04512,map04810,map04933,map05100,map05135,map05146,map05165,map05200,map05205,map05222	XP_003133690.2 LOW QUALITY PROTEIN: fibronectin [Sus scrofa]	NA
17	5800200	5800400	IP_ZT_vs_In_ZT_peak_416	13.9854	+	1.79292e-58	7.35097e-57	ENSSSCG00000006996:exon;ENSSSCG00000006996:five_prime_UTR	ENSSSCG00000006996:17:5780865-5800464:-:164	ENSSSCG00000006996(FRG1)	143;GO:0000375,biological_process RNA splicing, via transesterification reactions;GO:0000377,biological_process RNA splicing, via transesterification reactions with bulged adenosine as nucleophile;GO:0000398,biological_process mRNA splicing, via spliceosome;GO:0003674,molecular_function molecular_function;GO:0003779,molecular_function actin binding;GO:0005488,molecular_function binding;GO:0005515…	NA	NA	XP_003134241.1 protein FRG1 [Sus scrofa]	NA
17	8467400	8468000	IP_ZT_vs_In_ZT_peak_417	9.21702	+	1.04024e-40	7.61602e-40	ENSSSCG00000051039:exon;ENSSSCG00000007000:exon	ENSSSCG00000007000:17:8448759-8580715:+:18941	ENSSSCG00000007000(FAT1)	NA	NA	NA	NA	NA
17	8468800	8469200	IP_ZT_vs_In_ZT_peak_418	6.96067	+	1.84647e-33	8.80296e-33	ENSSSCG00000051039:exon;ENSSSCG00000007000:exon	ENSSSCG00000007000:17:8448759-8580715:+:20241	ENSSSCG00000007000(FAT1)	NA	NA	NA	NA	NA
17	8547600	8548400	IP_ZT_vs_In_ZT_peak_419	12.2586	+	1.17433e-51	1.85183e-50	ENSSSCG00000007000:exon	ENSSSCG00000047474:17:8541009-8545533:-:-2467	ENSSSCG00000047474(ENSSSCG00000047474)	NA	NA	NA	NA	NA
17	8562800	8563200	IP_ZT_vs_In_ZT_peak_420	11.7253	+	1.22212e-49	1.67023e-48	ENSSSCG00000045391:exon;ENSSSCG00000007000:exon	ENSSSCG00000045391:17:8562123-8563363:-:363	ENSSSCG00000045391(ENSSSCG00000045391)	NA	NA	NA	NA	NA
17	8565800	8566200	IP_ZT_vs_In_ZT_peak_421	10.6808	+	8.26752e-46	7.70383e-45	ENSSSCG00000007000:exon	ENSSSCG00000045391:17:8562123-8563363:-:-2637	ENSSSCG00000045391(ENSSSCG00000045391)	NA	NA	NA	NA	NA
17	8566600	8567200	IP_ZT_vs_In_ZT_peak_422	7.8238	+	3.80983e-36	2.11085e-35	ENSSSCG00000007000:exon	ENSSSCG00000045391:17:8562123-8563363:-:-3537	ENSSSCG00000045391(ENSSSCG00000045391)	NA	NA	NA	NA	NA
17	8567800	8568000	IP_ZT_vs_In_ZT_peak_423	1.52836	+	4.78301e-19	1.01084e-18	ENSSSCG00000007000:exon	ENSSSCG00000045391:17:8562123-8563363:-:-4537	ENSSSCG00000045391(ENSSSCG00000045391)	NA	NA	NA	NA	NA
17	8568400	8568600	IP_ZT_vs_In_ZT_peak_424	1.45638	+	6.94877e-19	1.45357e-18	ENSSSCG00000007000:exon	ENSSSCG00000045391:17:8562123-8563363:-:-5137	ENSSSCG00000045391(ENSSSCG00000045391)	NA	NA	NA	NA	NA
17	8570000	8570800	IP_ZT_vs_In_ZT_peak_425	3.78037	+	1.67863e-24	4.58826e-24	ENSSSCG00000007000:exon	ENSSSCG00000045391:17:8562123-8563363:-:-7037	ENSSSCG00000045391(ENSSSCG00000045391)	NA	NA	NA	NA	NA
17	8579400	8580000	IP_ZT_vs_In_ZT_peak_426	5.70993	+	9.22924e-30	3.37856e-29	ENSSSCG00000043791:exon;ENSSSCG00000007000:exon	ENSSSCG00000043791:17:8570511-8580703:-:1003	ENSSSCG00000043791(ENSSSCG00000043791)	NA	NA	NA	NA	NA
17	10437200	10437400	IP_ZT_vs_In_ZT_peak_427	13.1732	+	3.26615e-55	7.43955e-54	ENSSSCG00000025822:three_prime_UTR;ENSSSCG00000025822:exon	ENSSSCG00000025822:17:10436425-10489748:-:52448	ENSSSCG00000025822(SFRP1)	601;GO:0000003,biological_process reproduction;GO:0000902,biological_process cell morphogenesis;GO:0000904,biological_process cell morphogenesis involved in differentiation;GO:0001101,biological_process response to acid chemical;GO:0001501,biological_process skeletal system development;GO:0001503,biological_process ossification;GO:0001558,biological_process regulation of cell growth;GO:0001649,bi…
;GO:0071901,biological_process negative regulation of protein serine/threonine kinase activity;GO:0071944,cellular_component cell periphery;GO:0072001,biological_process renal system development;GO:0072073,biological_process kidney epithelium development;GO:0072163,biological_process mesonephric epithelium development;GO:0072164,biological_process mesonephric tubule development;GO:0072175,biologi…	SFRP1; secreted frizzled-related protein 1; K02166; SFRP2; secreted frizzled-related protein 2; K02176; SFRP5; secreted frizzled-related protein 5; K02222	map04310	XP_003359916.2 secreted frizzled-related protein 1 [Sus scrofa]	NA
17	10439000	10440000	IP_ZT_vs_In_ZT_peak_428	11.0012	+	5.74577e-47	6.5438e-46	ENSSSCG00000025822:three_prime_UTR;ENSSSCG00000025822:exon	ENSSSCG00000025822:17:10436425-10489748:-:50248	ENSSSCG00000025822(SFRP1)	601;GO:0000003,biological_process reproduction;GO:0000902,biological_process cell morphogenesis;GO:0000904,biological_process cell morphogenesis involved in differentiation;GO:0001101,biological_process response to acid chemical;GO:0001501,biological_process skeletal system development;GO:0001503,biological_process ossification;GO:0001558,biological_process regulation of cell growth;GO:0001649,bi…
;GO:0071901,biological_process negative regulation of protein serine/threonine kinase activity;GO:0071944,cellular_component cell periphery;GO:0072001,biological_process renal system development;GO:0072073,biological_process kidney epithelium development;GO:0072163,biological_process mesonephric epithelium development;GO:0072164,biological_process mesonephric tubule development;GO:0072175,biologi…	SFRP1; secreted frizzled-related protein 1; K02166; SFRP2; secreted frizzled-related protein 2; K02176; SFRP5; secreted frizzled-related protein 5; K02222	map04310	XP_003359916.2 secreted frizzled-related protein 1 [Sus scrofa]	NA
17	10447000	10447200	IP_ZT_vs_In_ZT_peak_429	5.64869	+	1.38171e-29	4.88363e-29	ENSSSCG00000025822:intron	ENSSSCG00000025822:17:10436425-10489748:-:42648	ENSSSCG00000025822(SFRP1)	601;GO:0000003,biological_process reproduction;GO:0000902,biological_process cell morphogenesis;GO:0000904,biological_process cell morphogenesis involved in differentiation;GO:0001101,biological_process response to acid chemical;GO:0001501,biological_process skeletal system development;GO:0001503,biological_process ossification;GO:0001558,biological_process regulation of cell growth;GO:0001649,bi…
;GO:0071901,biological_process negative regulation of protein serine/threonine kinase activity;GO:0071944,cellular_component cell periphery;GO:0072001,biological_process renal system development;GO:0072073,biological_process kidney epithelium development;GO:0072163,biological_process mesonephric epithelium development;GO:0072164,biological_process mesonephric tubule development;GO:0072175,biologi…	SFRP1; secreted frizzled-related protein 1; K02166; SFRP2; secreted frizzled-related protein 2; K02176; SFRP5; secreted frizzled-related protein 5; K02222	map04310	XP_003359916.2 secreted frizzled-related protein 1 [Sus scrofa]	NA
17	10465400	10465600	IP_ZT_vs_In_ZT_peak_430	2.42879	+	3.86381e-21	9.31859e-21	ENSSSCG00000025822:intron	ENSSSCG00000025822:17:10436425-10489748:-:24248	ENSSSCG00000025822(SFRP1)	601;GO:0000003,biological_process reproduction;GO:0000902,biological_process cell morphogenesis;GO:0000904,biological_process cell morphogenesis involved in differentiation;GO:0001101,biological_process response to acid chemical;GO:0001501,biological_process skeletal system development;GO:0001503,biological_process ossification;GO:0001558,biological_process regulation of cell growth;GO:0001649,bi…
;GO:0071901,biological_process negative regulation of protein serine/threonine kinase activity;GO:0071944,cellular_component cell periphery;GO:0072001,biological_process renal system development;GO:0072073,biological_process kidney epithelium development;GO:0072163,biological_process mesonephric epithelium development;GO:0072164,biological_process mesonephric tubule development;GO:0072175,biologi…	SFRP1; secreted frizzled-related protein 1; K02166; SFRP2; secreted frizzled-related protein 2; K02176; SFRP5; secreted frizzled-related protein 5; K02222	map04310	XP_003359916.2 secreted frizzled-related protein 1 [Sus scrofa]	NA
17	10467200	10467600	IP_ZT_vs_In_ZT_peak_431	1.07721	+	4.83071e-18	9.52207e-18	ENSSSCG00000025822:intron	ENSSSCG00000025822:17:10436425-10489748:-:22348	ENSSSCG00000025822(SFRP1)	601;GO:0000003,biological_process reproduction;GO:0000902,biological_process cell morphogenesis;GO:0000904,biological_process cell morphogenesis involved in differentiation;GO:0001101,biological_process response to acid chemical;GO:0001501,biological_process skeletal system development;GO:0001503,biological_process ossification;GO:0001558,biological_process regulation of cell growth;GO:0001649,bi…
;GO:0071901,biological_process negative regulation of protein serine/threonine kinase activity;GO:0071944,cellular_component cell periphery;GO:0072001,biological_process renal system development;GO:0072073,biological_process kidney epithelium development;GO:0072163,biological_process mesonephric epithelium development;GO:0072164,biological_process mesonephric tubule development;GO:0072175,biologi…	SFRP1; secreted frizzled-related protein 1; K02166; SFRP2; secreted frizzled-related protein 2; K02176; SFRP5; secreted frizzled-related protein 5; K02222	map04310	XP_003359916.2 secreted frizzled-related protein 1 [Sus scrofa]	NA
17	10468800	10469000	IP_ZT_vs_In_ZT_peak_432	6.51562	+	4.06077e-32	1.73429e-31	ENSSSCG00000025822:intron	ENSSSCG00000025822:17:10436425-10489748:-:20848	ENSSSCG00000025822(SFRP1)	601;GO:0000003,biological_process reproduction;GO:0000902,biological_process cell morphogenesis;GO:0000904,biological_process cell morphogenesis involved in differentiation;GO:0001101,biological_process response to acid chemical;GO:0001501,biological_process skeletal system development;GO:0001503,biological_process ossification;GO:0001558,biological_process regulation of cell growth;GO:0001649,bi…
;GO:0071901,biological_process negative regulation of protein serine/threonine kinase activity;GO:0071944,cellular_component cell periphery;GO:0072001,biological_process renal system development;GO:0072073,biological_process kidney epithelium development;GO:0072163,biological_process mesonephric epithelium development;GO:0072164,biological_process mesonephric tubule development;GO:0072175,biologi…	SFRP1; secreted frizzled-related protein 1; K02166; SFRP2; secreted frizzled-related protein 2; K02176; SFRP5; secreted frizzled-related protein 5; K02222	map04310	XP_003359916.2 secreted frizzled-related protein 1 [Sus scrofa]	NA
17	10470800	10471400	IP_ZT_vs_In_ZT_peak_433	0.455869	+	1.04465e-16	1.96471e-16	ENSSSCG00000025822:intron	ENSSSCG00000025822:17:10436425-10489748:-:18648	ENSSSCG00000025822(SFRP1)	601;GO:0000003,biological_process reproduction;GO:0000902,biological_process cell morphogenesis;GO:0000904,biological_process cell morphogenesis involved in differentiation;GO:0001101,biological_process response to acid chemical;GO:0001501,biological_process skeletal system development;GO:0001503,biological_process ossification;GO:0001558,biological_process regulation of cell growth;GO:0001649,bi…
;GO:0071901,biological_process negative regulation of protein serine/threonine kinase activity;GO:0071944,cellular_component cell periphery;GO:0072001,biological_process renal system development;GO:0072073,biological_process kidney epithelium development;GO:0072163,biological_process mesonephric epithelium development;GO:0072164,biological_process mesonephric tubule development;GO:0072175,biologi…	SFRP1; secreted frizzled-related protein 1; K02166; SFRP2; secreted frizzled-related protein 2; K02176; SFRP5; secreted frizzled-related protein 5; K02222	map04310	XP_003359916.2 secreted frizzled-related protein 1 [Sus scrofa]	NA
17	10472200	10472600	IP_ZT_vs_In_ZT_peak_434	3.84133	+	1.16705e-24	3.23303e-24	ENSSSCG00000025822:intron	ENSSSCG00000025822:17:10436425-10489748:-:17348	ENSSSCG00000025822(SFRP1)	601;GO:0000003,biological_process reproduction;GO:0000902,biological_process cell morphogenesis;GO:0000904,biological_process cell morphogenesis involved in differentiation;GO:0001101,biological_process response to acid chemical;GO:0001501,biological_process skeletal system development;GO:0001503,biological_process ossification;GO:0001558,biological_process regulation of cell growth;GO:0001649,bi…
;GO:0071901,biological_process negative regulation of protein serine/threonine kinase activity;GO:0071944,cellular_component cell periphery;GO:0072001,biological_process renal system development;GO:0072073,biological_process kidney epithelium development;GO:0072163,biological_process mesonephric epithelium development;GO:0072164,biological_process mesonephric tubule development;GO:0072175,biologi…	SFRP1; secreted frizzled-related protein 1; K02166; SFRP2; secreted frizzled-related protein 2; K02176; SFRP5; secreted frizzled-related protein 5; K02222	map04310	XP_003359916.2 secreted frizzled-related protein 1 [Sus scrofa]	NA
17	10475400	10475800	IP_ZT_vs_In_ZT_peak_435	2.54329	+	2.05335e-21	5.01115e-21	ENSSSCG00000025822:intron	ENSSSCG00000025822:17:10436425-10489748:-:14148	ENSSSCG00000025822(SFRP1)	601;GO:0000003,biological_process reproduction;GO:0000902,biological_process cell morphogenesis;GO:0000904,biological_process cell morphogenesis involved in differentiation;GO:0001101,biological_process response to acid chemical;GO:0001501,biological_process skeletal system development;GO:0001503,biological_process ossification;GO:0001558,biological_process regulation of cell growth;GO:0001649,bi…
;GO:0071901,biological_process negative regulation of protein serine/threonine kinase activity;GO:0071944,cellular_component cell periphery;GO:0072001,biological_process renal system development;GO:0072073,biological_process kidney epithelium development;GO:0072163,biological_process mesonephric epithelium development;GO:0072164,biological_process mesonephric tubule development;GO:0072175,biologi…	SFRP1; secreted frizzled-related protein 1; K02166; SFRP2; secreted frizzled-related protein 2; K02176; SFRP5; secreted frizzled-related protein 5; K02222	map04310	XP_003359916.2 secreted frizzled-related protein 1 [Sus scrofa]	NA
17	10483000	10483400	IP_ZT_vs_In_ZT_peak_436	6.85505	+	3.8682e-33	1.80223e-32	ENSSSCG00000025822:intron	ENSSSCG00000025822:17:10436425-10489748:-:6548	ENSSSCG00000025822(SFRP1)	601;GO:0000003,biological_process reproduction;GO:0000902,biological_process cell morphogenesis;GO:0000904,biological_process cell morphogenesis involved in differentiation;GO:0001101,biological_process response to acid chemical;GO:0001501,biological_process skeletal system development;GO:0001503,biological_process ossification;GO:0001558,biological_process regulation of cell growth;GO:0001649,bi…
;GO:0071901,biological_process negative regulation of protein serine/threonine kinase activity;GO:0071944,cellular_component cell periphery;GO:0072001,biological_process renal system development;GO:0072073,biological_process kidney epithelium development;GO:0072163,biological_process mesonephric epithelium development;GO:0072164,biological_process mesonephric tubule development;GO:0072175,biologi…	SFRP1; secreted frizzled-related protein 1; K02166; SFRP2; secreted frizzled-related protein 2; K02176; SFRP5; secreted frizzled-related protein 5; K02222	map04310	XP_003359916.2 secreted frizzled-related protein 1 [Sus scrofa]	NA
17	10483600	10484000	IP_ZT_vs_In_ZT_peak_437	10.0861	+	1.06395e-43	9.48307e-43	ENSSSCG00000025822:intron	ENSSSCG00000025822:17:10436425-10489748:-:5948	ENSSSCG00000025822(SFRP1)	601;GO:0000003,biological_process reproduction;GO:0000902,biological_process cell morphogenesis;GO:0000904,biological_process cell morphogenesis involved in differentiation;GO:0001101,biological_process response to acid chemical;GO:0001501,biological_process skeletal system development;GO:0001503,biological_process ossification;GO:0001558,biological_process regulation of cell growth;GO:0001649,bi…
;GO:0071901,biological_process negative regulation of protein serine/threonine kinase activity;GO:0071944,cellular_component cell periphery;GO:0072001,biological_process renal system development;GO:0072073,biological_process kidney epithelium development;GO:0072163,biological_process mesonephric epithelium development;GO:0072164,biological_process mesonephric tubule development;GO:0072175,biologi…	SFRP1; secreted frizzled-related protein 1; K02166; SFRP2; secreted frizzled-related protein 2; K02176; SFRP5; secreted frizzled-related protein 5; K02222	map04310	XP_003359916.2 secreted frizzled-related protein 1 [Sus scrofa]	NA
17	10724200	10724400	IP_ZT_vs_In_ZT_peak_438	3.22449	+	4.3634e-23	1.11812e-22	ENSSSCG00000007019:exon	ENSSSCG00000033505:17:10743331-10747512:-:23212	ENSSSCG00000033505(NKX6-3)	98;GO:0000981,molecular_function DNA-binding transcription factor activity, RNA polymerase II-specific;GO:0001228,molecular_function DNA-binding transcription activator activity, RNA polymerase II-specific;GO:0001709,biological_process cell fate determination;GO:0002065,biological_process columnar/cuboidal epithelial cell differentiation;GO:0002067,biological_process glandular epithelial cell dif…	NA	NA	XP_003483932.1 homeobox protein Nkx-6.3 [Sus scrofa]	Homeobox
17	11196000	11196200	IP_ZT_vs_In_ZT_peak_439	1.78674	+	1.23369e-19	2.7583e-19	ENSSSCG00000007032:exon;ENSSSCG00000007032:three_prime_UTR	ENSSSCG00000007032:17:11195601-11224032:-:27932	ENSSSCG00000007032(PLAT)	193;GO:0001101,biological_process response to acid chemical;GO:0001666,biological_process response to hypoxia;GO:0003674,molecular_function molecular_function;GO:0003824,molecular_function catalytic activity;GO:0004175,molecular_function endopeptidase activity;GO:0004252,molecular_function serine-type endopeptidase activity;GO:0005102,molecular_function signaling receptor binding;GO:0005488,molec…	PLAT; tissue plasminogen activator [EC:3.4.21.68]; K01343	map04371,map04610,map05202,map05215,map05418	NP_999219.1 tissue-type plasminogen activator precursor [Sus scrofa]	NA
17	11200200	11200800	IP_ZT_vs_In_ZT_peak_440	1.76372	+	1.39331e-19	3.07128e-19	ENSSSCG00000007032:exon	ENSSSCG00000007032:17:11195601-11224032:-:23532	ENSSSCG00000007032(PLAT)	193;GO:0001101,biological_process response to acid chemical;GO:0001666,biological_process response to hypoxia;GO:0003674,molecular_function molecular_function;GO:0003824,molecular_function catalytic activity;GO:0004175,molecular_function endopeptidase activity;GO:0004252,molecular_function serine-type endopeptidase activity;GO:0005102,molecular_function signaling receptor binding;GO:0005488,molec…	PLAT; tissue plasminogen activator [EC:3.4.21.68]; K01343	map04371,map04610,map05202,map05215,map05418	NP_999219.1 tissue-type plasminogen activator precursor [Sus scrofa]	NA
17	11850200	11850400	IP_ZT_vs_In_ZT_peak_441	13.2582	+	1.50442e-55	4.4058e-54	ENSSSCG00000024486:intron	ENSSSCG00000024486:17:11817986-11924884:+:32314	ENSSSCG00000024486(HOOK3)	161;GO:0000226,biological_process microtubule cytoskeleton organization;GO:0000242,cellular_component pericentriolar material;GO:0001654,biological_process eye development;GO:0001745,biological_process compound eye morphogenesis;GO:0001751,biological_process compound eye photoreceptor cell differentiation;GO:0001754,biological_process eye photoreceptor cell differentiation;GO:0003674,molecular_fu…	NA	NA	ERE89626.1 putative protein Hook [Cricetulus griseus]; XP_009242047.1 protein Hook homolog 3 isoform X2 [Pongo abelii]; XP_020933505.1 protein Hook homolog 3 isoform X1 [Sus scrofa]; XP_020933506.1 protein Hook homolog 3 isoform X2 [Sus scrofa]	TF_bZIP
17	12936000	12936400	IP_ZT_vs_In_ZT_peak_442	1.78713	+	1.23118e-19	2.7583e-19	ENSSSCG00000007034:exon	ENSSSCG00000007034:17:12645746-13264199:+:290454	ENSSSCG00000007034(PSD3)	171;GO:0000226,biological_process microtubule cytoskeleton organization;GO:0000278,biological_process mitotic cell cycle;GO:0001558,biological_process regulation of cell growth;GO:0003674,molecular_function molecular_function;GO:0005085,molecular_function guanyl-nucleotide exchange factor activity;GO:0005086,molecular_function ARF guanyl-nucleotide exchange factor activity;GO:0005488,molecular_fu…	PSD; PH and SEC7 domain-containing protein; K12494	map04144,map04361	XP_003359925.2 PH and SEC7 domain-containing protein 3 isoform X6 [Sus scrofa]; XP_013840482.1 PH and SEC7 domain-containing protein 3 isoform X3 [Sus scrofa]; XP_020933648.1 PH and SEC7 domain-containing protein 3 isoform X1 [Sus scrofa]; XP_020933651.1 PH and SEC7 domain-containing protein 3 isoform X2 [Sus scrofa]	NA
17	16836000	16836200	IP_ZT_vs_In_ZT_peak_443	7.30998	+	1.55822e-34	7.98585e-34	ENSSSCG00000021353:exon	ENSSSCG00000027439:17:16744439-16802442:-:-33658	ENSSSCG00000027439(HAO1)	117;GO:0000166,molecular_function nucleotide binding;GO:0001561,biological_process fatty acid alpha-oxidation;GO:0003674,molecular_function molecular_function;GO:0003824,molecular_function catalytic activity;GO:0003973,molecular_function (S)-2-hydroxy-acid oxidase activity;GO:0005102,molecular_function signaling receptor binding;GO:0005488,molecular_function binding;GO:0005515,molecular_function …	HAO; (S)-2-hydroxy-acid oxidase [EC:1.1.3.15]; K11517	map00630,map04146	NP_001230360.1 hydroxyacid oxidase 1 [Sus scrofa]	NA
17	17007200	17007600	IP_ZT_vs_In_ZT_peak_444	5.9065	+	2.50565e-30	9.33926e-30	ENSSSCG00000007056:intron	ENSSSCG00000007056:17:17007260-17745312:+:140	ENSSSCG00000007056(PLCB1)	482;GO:0000003,biological_process reproduction;GO:0000086,biological_process G2/M transition of mitotic cell cycle;GO:0000228,cellular_component nuclear chromosome;GO:0000278,biological_process mitotic cell cycle;GO:0000785,cellular_component chromatin;GO:0000790,cellular_component nuclear chromatin;GO:0001101,biological_process response to acid chemical;GO:0001556,biological_process oocyte matur…	PLCB; phosphatidylinositol phospholipase C, beta [EC:3.1.4.11]; K05858	map00562,map04015,map04020,map04022,map04062,map04070,map04071,map04072,map04261,map04270,map04310,map04361,map04371,map04540,map04611,map04621,map04713,map04720,map04723,map04724,map04725,map04726,map04728,map04730,map04742,map04745,map04750,map04911,map04912,map04915,map04916,map04918,map04919,map04921,map04922,map04924,map04925,map04926,map04927,map04928,map04929,map04933,map04934,map04935,map…	XP_020933059.1 1-phosphatidylinositol 4,5-bisphosphate phosphodiesterase beta-1 isoform X1 [Sus scrofa]; XP_020933060.1 1-phosphatidylinositol 4,5-bisphosphate phosphodiesterase beta-1 isoform X2 [Sus scrofa]	NA
17	21978400	21978600	IP_ZT_vs_In_ZT_peak_445	0.207911	+	3.43651e-16	6.34671e-16	ENSSSCG00000007074:intron;ENSSSCG00000007073:intron	ENSSSCG00000007073:17:21948369-22037023:+:30131	ENSSSCG00000007073(ISM1)	30;GO:0001525,biological_process angiogenesis;GO:0001568,biological_process blood vessel development;GO:0001944,biological_process vasculature development;GO:0007275,biological_process multicellular organism development;GO:0008150,biological_process biological_process;GO:0009653,biological_process anatomical structure morphogenesis;GO:0016525,biological_process negative regulation of angiogenesis…	NA	NA	XP_001925035.3 isthmin-1 [Sus scrofa]	NA
17	26055600	26055800	IP_ZT_vs_In_ZT_peak_446	3.33163	+	2.3476e-23	6.09188e-23	ENSSSCG00000024692:exon	ENSSSCG00000007085:17:25998124-26050354:+:57576	ENSSSCG00000007085(DSTN)	294;GO:0000003,biological_process reproduction;GO:0000226,biological_process microtubule cytoskeleton organization;GO:0000278,biological_process mitotic cell cycle;GO:0000281,biological_process mitotic cytokinesis;GO:0000902,biological_process cell morphogenesis;GO:0000904,biological_process cell morphogenesis involved in differentiation;GO:0000910,biological_process cytokinesis;GO:0000912,biolog…	CFL; cofilin; K05765	map04360,map04666,map04810,map05133,map05170	AAX36981.1 destrin, partial [synthetic construct]; OWK02956.1 DSTN [Cervus elaphus hippelaphus]; XP_008708237.1 PREDICTED: destrin isoform X2 [Ursus maritimus]; XP_026358784.1 destrin isoform X2 [Ursus arctos horribilis]	NA
17	26060400	26060600	IP_ZT_vs_In_ZT_peak_447	5.6638	+	1.25091e-29	4.49889e-29	ENSSSCG00000024692:intron	ENSSSCG00000024692:17:26054776-26120347:-:59847	ENSSSCG00000024692(RRBP1)	65;GO:0005575,cellular_component cellular_component;GO:0005622,cellular_component intracellular;GO:0005623,cellular_component cell;GO:0005737,cellular_component cytoplasm;GO:0005783,cellular_component endoplasmic reticulum;GO:0005789,cellular_component endoplasmic reticulum membrane;GO:0005840,cellular_component ribosome;GO:0006412,biological_process translation;GO:0006518,biological_process pept…	RRBP1; ribosome-binding protein 1; K14000	map04141	XP_020933695.1 ribosome-binding protein 1 isoform X1 [Sus scrofa]; XP_020933696.1 ribosome-binding protein 1 isoform X2 [Sus scrofa]	NA
17	26061000	26061200	IP_ZT_vs_In_ZT_peak_448	0.522155	+	7.57214e-17	1.43731e-16	ENSSSCG00000024692:exon	ENSSSCG00000024692:17:26054776-26120347:-:59247	ENSSSCG00000024692(RRBP1)	65;GO:0005575,cellular_component cellular_component;GO:0005622,cellular_component intracellular;GO:0005623,cellular_component cell;GO:0005737,cellular_component cytoplasm;GO:0005783,cellular_component endoplasmic reticulum;GO:0005789,cellular_component endoplasmic reticulum membrane;GO:0005840,cellular_component ribosome;GO:0006412,biological_process translation;GO:0006518,biological_process pept…	RRBP1; ribosome-binding protein 1; K14000	map04141	XP_020933695.1 ribosome-binding protein 1 isoform X1 [Sus scrofa]; XP_020933696.1 ribosome-binding protein 1 isoform X2 [Sus scrofa]	NA
17	26063200	26063400	IP_ZT_vs_In_ZT_peak_449	8.55805	+	1.6256e-38	9.80139e-38	ENSSSCG00000024692:intron	ENSSSCG00000024692:17:26054776-26120347:-:57047	ENSSSCG00000024692(RRBP1)	65;GO:0005575,cellular_component cellular_component;GO:0005622,cellular_component intracellular;GO:0005623,cellular_component cell;GO:0005737,cellular_component cytoplasm;GO:0005783,cellular_component endoplasmic reticulum;GO:0005789,cellular_component endoplasmic reticulum membrane;GO:0005840,cellular_component ribosome;GO:0006412,biological_process translation;GO:0006518,biological_process pept…	RRBP1; ribosome-binding protein 1; K14000	map04141	XP_020933695.1 ribosome-binding protein 1 isoform X1 [Sus scrofa]; XP_020933696.1 ribosome-binding protein 1 isoform X2 [Sus scrofa]	NA
17	26063800	26064000	IP_ZT_vs_In_ZT_peak_450	3.50024	+	8.78194e-24	2.30807e-23	ENSSSCG00000024692:exon	ENSSSCG00000024692:17:26054776-26120347:-:56447	ENSSSCG00000024692(RRBP1)	65;GO:0005575,cellular_component cellular_component;GO:0005622,cellular_component intracellular;GO:0005623,cellular_component cell;GO:0005737,cellular_component cytoplasm;GO:0005783,cellular_component endoplasmic reticulum;GO:0005789,cellular_component endoplasmic reticulum membrane;GO:0005840,cellular_component ribosome;GO:0006412,biological_process translation;GO:0006518,biological_process pept…	RRBP1; ribosome-binding protein 1; K14000	map04141	XP_020933695.1 ribosome-binding protein 1 isoform X1 [Sus scrofa]; XP_020933696.1 ribosome-binding protein 1 isoform X2 [Sus scrofa]	NA
17	26070600	26070800	IP_ZT_vs_In_ZT_peak_451	13.5645	+	9.0206e-57	3.08204e-55	ENSSSCG00000024692:exon	ENSSSCG00000024692:17:26054776-26120347:-:49647	ENSSSCG00000024692(RRBP1)	65;GO:0005575,cellular_component cellular_component;GO:0005622,cellular_component intracellular;GO:0005623,cellular_component cell;GO:0005737,cellular_component cytoplasm;GO:0005783,cellular_component endoplasmic reticulum;GO:0005789,cellular_component endoplasmic reticulum membrane;GO:0005840,cellular_component ribosome;GO:0006412,biological_process translation;GO:0006518,biological_process pept…	RRBP1; ribosome-binding protein 1; K14000	map04141	XP_020933695.1 ribosome-binding protein 1 isoform X1 [Sus scrofa]; XP_020933696.1 ribosome-binding protein 1 isoform X2 [Sus scrofa]	NA
17	26073600	26073800	IP_ZT_vs_In_ZT_peak_452	4.34663	+	5.46413e-26	1.6234e-25	ENSSSCG00000024692:exon	ENSSSCG00000024692:17:26054776-26120347:-:46647	ENSSSCG00000024692(RRBP1)	65;GO:0005575,cellular_component cellular_component;GO:0005622,cellular_component intracellular;GO:0005623,cellular_component cell;GO:0005737,cellular_component cytoplasm;GO:0005783,cellular_component endoplasmic reticulum;GO:0005789,cellular_component endoplasmic reticulum membrane;GO:0005840,cellular_component ribosome;GO:0006412,biological_process translation;GO:0006518,biological_process pept…	RRBP1; ribosome-binding protein 1; K14000	map04141	XP_020933695.1 ribosome-binding protein 1 isoform X1 [Sus scrofa]; XP_020933696.1 ribosome-binding protein 1 isoform X2 [Sus scrofa]	NA
17	26079600	26079800	IP_ZT_vs_In_ZT_peak_453	7.26446	+	2.1555e-34	1.07775e-33	ENSSSCG00000024692:exon	ENSSSCG00000024692:17:26054776-26120347:-:40647	ENSSSCG00000024692(RRBP1)	65;GO:0005575,cellular_component cellular_component;GO:0005622,cellular_component intracellular;GO:0005623,cellular_component cell;GO:0005737,cellular_component cytoplasm;GO:0005783,cellular_component endoplasmic reticulum;GO:0005789,cellular_component endoplasmic reticulum membrane;GO:0005840,cellular_component ribosome;GO:0006412,biological_process translation;GO:0006518,biological_process pept…	RRBP1; ribosome-binding protein 1; K14000	map04141	XP_020933695.1 ribosome-binding protein 1 isoform X1 [Sus scrofa]; XP_020933696.1 ribosome-binding protein 1 isoform X2 [Sus scrofa]	NA
17	26094200	26094400	IP_ZT_vs_In_ZT_peak_454	13.1742	+	3.23707e-55	7.43955e-54	ENSSSCG00000024692:intron	ENSSSCG00000024692:17:26054776-26120347:-:26047	ENSSSCG00000024692(RRBP1)	65;GO:0005575,cellular_component cellular_component;GO:0005622,cellular_component intracellular;GO:0005623,cellular_component cell;GO:0005737,cellular_component cytoplasm;GO:0005783,cellular_component endoplasmic reticulum;GO:0005789,cellular_component endoplasmic reticulum membrane;GO:0005840,cellular_component ribosome;GO:0006412,biological_process translation;GO:0006518,biological_process pept…	RRBP1; ribosome-binding protein 1; K14000	map04141	XP_020933695.1 ribosome-binding protein 1 isoform X1 [Sus scrofa]; XP_020933696.1 ribosome-binding protein 1 isoform X2 [Sus scrofa]	NA
17	26094800	26095000	IP_ZT_vs_In_ZT_peak_455	0.177794	+	3.96574e-16	7.25873e-16	ENSSSCG00000024692:exon	ENSSSCG00000024692:17:26054776-26120347:-:25447	ENSSSCG00000024692(RRBP1)	65;GO:0005575,cellular_component cellular_component;GO:0005622,cellular_component intracellular;GO:0005623,cellular_component cell;GO:0005737,cellular_component cytoplasm;GO:0005783,cellular_component endoplasmic reticulum;GO:0005789,cellular_component endoplasmic reticulum membrane;GO:0005840,cellular_component ribosome;GO:0006412,biological_process translation;GO:0006518,biological_process pept…	RRBP1; ribosome-binding protein 1; K14000	map04141	XP_020933695.1 ribosome-binding protein 1 isoform X1 [Sus scrofa]; XP_020933696.1 ribosome-binding protein 1 isoform X2 [Sus scrofa]	NA
17	30471600	30472000	IP_ZT_vs_In_ZT_peak_456	10.9626	+	7.93292e-47	8.13125e-46	ENSSSCG00000037360:exon	ENSSSCG00000037360:17:30470854-30474590:-:2790	ENSSSCG00000037360(CST3)	321;GO:0000003,biological_process reproduction;GO:0000302,biological_process response to reactive oxygen species;GO:0000323,cellular_component lytic vacuole;GO:0001540,molecular_function amyloid-beta binding;GO:0001562,biological_process response to protozoan;GO:0001580,biological_process detection of chemical stimulus involved in sensory perception of bitter taste;GO:0001654,biological_process e…	CST1; cystatin-SN; K13897; CST2; cystatin-SA; K13898; CST3; cystatin-C; K13899; CST4; cystatin-S; K13900; CST5; cystatin-D; K13901	map04970	NP_001038067.1 cystatin-C precursor [Sus scrofa]	NA
17	30769400	30769600	IP_ZT_vs_In_ZT_peak_457	5.507	+	3.49803e-29	1.17557e-28	ENSSSCG00000036286:exon;ENSSSCG00000036286:three_prime_UTR	ENSSSCG00000007131:17:30758008-30766608:+:11492	ENSSSCG00000007131(CST7)	53;GO:0002020,molecular_function protease binding;GO:0002376,biological_process immune system process;GO:0003674,molecular_function molecular_function;GO:0004857,molecular_function enzyme inhibitor activity;GO:0004866,molecular_function endopeptidase inhibitor activity;GO:0004869,molecular_function cysteine-type endopeptidase inhibitor activity;GO:0005488,molecular_function binding;GO:0005515,mol…	NA	NA	NP_001230239.1 cystatin-F precursor [Sus scrofa]	NA
17	31556800	31557400	IP_ZT_vs_In_ZT_peak_458	6.25483	+	2.40834e-31	9.49443e-31	ENSSSCG00000007140:exon	ENSSSCG00000047677:17:31537472-31543701:+:19628	ENSSSCG00000047677(ENSSSCG00000047677)	NA	NA	NA	NA	NA
17	31930200	31932200	IP_ZT_vs_In_ZT_peak_459	8.26344	+	1.48371e-37	8.6903e-37	ENSSSCG00000035666:Promoter;ENSSSCG00000007151:Promoter	ENSSSCG00000035666:17:31931674-31956750:+:-474	ENSSSCG00000035666(C20orf27)	NA	NA	NA	XP_001115327.1 PREDICTED: UPF0687 protein C20orf27 homolog isoform X1 [Macaca mulatta]; XP_020933040.1 UPF0687 protein C20orf27 homolog isoform X1 [Sus scrofa]	NA
17	33568000	33568600	IP_ZT_vs_In_ZT_peak_460	1.29314	+	1.61065e-18	3.23709e-18	ENSSSCG00000028461:exon;ENSSSCG00000028461:three_prime_UTR	ENSSSCG00000028461:17:33566268-33611603:-:43303	ENSSSCG00000028461(ENSSSCG00000028461)	151;GO:0001775,biological_process cell activation;GO:0002244,biological_process hematopoietic progenitor cell differentiation;GO:0002252,biological_process immune effector process;GO:0002263,biological_process cell activation involved in immune response;GO:0002274,biological_process myeloid leukocyte activation;GO:0002275,biological_process myeloid cell activation involved in immune response;GO:0…	SIRPA_B1_G, CD172; signal-regulatory protein alpha/beta1/gamma; K06551	map04380	NP_001011508.1 tyrosine-protein phosphatase non-receptor type substrate 1 precursor [Sus scrofa]	NA
17	34582400	34582600	IP_ZT_vs_In_ZT_peak_461	1.78611	+	1.23787e-19	2.7583e-19	ENSSSCG00000023298:exon	ENSSSCG00000023298:17:34582439-34589308:+:61	ENSSSCG00000023298(SRXN1)	31;GO:0003674,molecular_function molecular_function;GO:0003824,molecular_function catalytic activity;GO:0005575,cellular_component cellular_component;GO:0005622,cellular_component intracellular;GO:0005623,cellular_component cell;GO:0005737,cellular_component cytoplasm;GO:0005829,cellular_component cytosol;GO:0006950,biological_process response to stress;GO:0006979,biological_process response to o…	NA	NA	XP_003821298.1 sulfiredoxin-1 [Pan paniscus]	NA
17	34777000	34777400	IP_ZT_vs_In_ZT_peak_462	9.43038	+	1.96439e-41	1.54885e-40	ENSSSCG00000036081:three_prime_UTR;ENSSSCG00000036081:exon	ENSSSCG00000036081:17:34760378-34779251:+:16822	ENSSSCG00000036081(TBC1D20)	202;GO:0000003,biological_process reproduction;GO:0000139,cellular_component Golgi membrane;GO:0000902,biological_process cell morphogenesis;GO:0000904,biological_process cell morphogenesis involved in differentiation;GO:0001654,biological_process eye development;GO:0001675,biological_process acrosome assembly;GO:0002064,biological_process epithelial cell development;GO:0002088,biological_process…	NA	NA	NP_001231549.1 TBC1 domain family member 20 [Sus scrofa]	NA
17	34795200	34795600	IP_ZT_vs_In_ZT_peak_463	2.92125	+	2.47018e-22	6.10105e-22	ENSSSCG00000007206:intron	ENSSSCG00000007206:17:34784015-34801231:-:5831	ENSSSCG00000007206(RBCK1)	165;GO:0000151,cellular_component ubiquitin ligase complex;GO:0000209,biological_process protein polyubiquitination;GO:0001959,biological_process regulation of cytokine-mediated signaling pathway;GO:0002253,biological_process activation of immune response;GO:0002376,biological_process immune system process;GO:0002429,biological_process immune response-activating cell surface receptor signaling pa…	RBCK1, HOIL1; RanBP-type and C3HC4-type zinc finger-containing protein 1 [EC:2.3.2.31]; K10630	map04217,map04621,map05131	XP_020933946.1 ranBP-type and C3HC4-type zinc finger-containing protein 1 isoform X2 [Sus scrofa]	TF_others
17	34809600	34810400	IP_ZT_vs_In_ZT_peak_464	0.764503	+	2.30597e-17	4.45966e-17	ENSSSCG00000039862:exon;ENSSSCG00000039862:three_prime_UTR	ENSSSCG00000039862:17:34807533-34816451:-:6451	ENSSSCG00000039862(TRIB3)	220;GO:0000122,biological_process negative regulation of transcription by RNA polymerase II;GO:0001932,biological_process regulation of protein phosphorylation;GO:0001933,biological_process negative regulation of protein phosphorylation;GO:0003674,molecular_function molecular_function;GO:0003712,molecular_function transcription coregulator activity;GO:0003714,molecular_function transcription core…	TRIB3; tribbles homolog 3; K19518	map04931	XP_013838623.2 tribbles homolog 3 [Sus scrofa]	NA
17	34857000	34857200	IP_ZT_vs_In_ZT_peak_465	7.61551	+	1.73335e-35	9.35096e-35	intergenic	ENSSSCG00000031519:17:34838086-34845073:-:-12027	ENSSSCG00000031519(NRSN2)	22;GO:0005575,cellular_component cellular_component;GO:0005622,cellular_component intracellular;GO:0005623,cellular_component cell;GO:0005737,cellular_component cytoplasm;GO:0005886,cellular_component plasma membrane;GO:0012505,cellular_component endomembrane system;GO:0016020,cellular_component membrane;GO:0030133,cellular_component transport vesicle;GO:0031410,cellular_component cytoplasmic ves…	NA	NA	XP_022448484.1 neurensin-2 isoform X1 [Delphinapterus leucas]	NA
17	35270600	35271000	IP_ZT_vs_In_ZT_peak_466	9.79986	+	1.05668e-42	8.66475e-42	ENSSSCG00000007228:intron	ENSSSCG00000007228:17:35248568-35288424:+:22232	ENSSSCG00000007228(HM13)	149;GO:0000323,cellular_component lytic vacuole;GO:0003674,molecular_function molecular_function;GO:0003824,molecular_function catalytic activity;GO:0004175,molecular_function endopeptidase activity;GO:0004190,molecular_function aspartic-type endopeptidase activity;GO:0005488,molecular_function binding;GO:0005515,molecular_function protein binding;GO:0005575,cellular_component cellular_component;…	NA	NA	NP_848697.1 minor histocompatibility antigen H13 isoform 4 [Homo sapiens]; XP_017827354.1 PREDICTED: minor histocompatibility antigen H13 isoform X4 [Callithrix jacchus]; XP_020933001.1 minor histocompatibility antigen H13 isoform X2 [Sus scrofa]	NA
17	35808200	35808400	IP_ZT_vs_In_ZT_peak_467	4.18086	+	1.50591e-25	4.41016e-25	ENSSSCG00000007246:exon	ENSSSCG00000032676:17:35837369-35838771:-:30471	ENSSSCG00000032676(ENSSSCG00000032676)	NA	NA	NA	XP_020934021.1 LOW QUALITY PROTEIN: putative testis-specific Y-encoded-like protein 3 [Sus scrofa]	SAND
17	38109800	38110000	IP_ZT_vs_In_ZT_peak_468	8.70171	+	5.47182e-39	3.50539e-38	ENSSSCG00000022099:exon	ENSSSCG00000022099:17:38104199-38113165:+:5701	ENSSSCG00000022099(TP53INP2)	118;GO:0000045,biological_process autophagosome assembly;GO:0001503,biological_process ossification;GO:0001649,biological_process osteoblast differentiation;GO:0001894,biological_process tissue homeostasis;GO:0003674,molecular_function molecular_function;GO:0005488,molecular_function binding;GO:0005515,molecular_function protein binding;GO:0005575,cellular_component cellular_component;GO:0005622,…	TP53INP2; tumor protein p53-inducible nuclear protein 2; K21247	map04140	XP_013840751.1 tumor protein p53-inducible nuclear protein 2 isoform X1 [Sus scrofa]	NA
17	38385800	38387000	IP_ZT_vs_In_ZT_peak_469	6.69002	+	1.21917e-32	5.55398e-32	ENSSSCG00000007288:three_prime_UTR;ENSSSCG00000007288:exon;ENSSSCG00000007289:exon;ENSSSCG00000007289:three_prime_UTR	ENSSSCG00000019124:17:38374118-38374221:+:12282	ENSSSCG00000019124(MIR499)	NA	NA	NA	NA	NA
17	38389200	38389600	IP_ZT_vs_In_ZT_peak_470	9.12187	+	2.17676e-40	1.48745e-39	ENSSSCG00000007289:intron	ENSSSCG00000019124:17:38374118-38374221:+:15282	ENSSSCG00000019124(MIR499)	NA	NA	NA	NA	NA
17	38638400	38638600	IP_ZT_vs_In_ZT_peak_471	6.51036	+	4.21006e-32	1.76135e-31	ENSSSCG00000022864:exon;ENSSSCG00000022864:three_prime_UTR	ENSSSCG00000022864:17:38609944-38643932:-:5432	ENSSSCG00000022864(EIF6)	244;GO:0000054,biological_process ribosomal subunit export from nucleus;GO:0000460,biological_process maturation of 5.8S rRNA;GO:0000470,biological_process maturation of LSU-rRNA;GO:0002682,biological_process regulation of immune system process;GO:0003674,molecular_function molecular_function;GO:0003676,molecular_function nucleic acid binding;GO:0003723,molecular_function RNA binding;GO:0003743,m…	EIF6; translation initiation factor 6; K03264	map03008	NP_001230506.1 eukaryotic translation initiation factor 6 [Sus scrofa]	NA
17	40027800	40028200	IP_ZT_vs_In_ZT_peak_472	6.52096	+	3.91426e-32	1.70728e-31	ENSSSCG00000007324:exon	ENSSSCG00000007323:17:39990622-40017500:-:-10500	ENSSSCG00000007323(DSN1)	126;GO:0000003,biological_process reproduction;GO:0000070,biological_process mitotic sister chromatid segregation;GO:0000228,cellular_component nuclear chromosome;GO:0000278,biological_process mitotic cell cycle;GO:0000280,biological_process nuclear division;GO:0000323,cellular_component lytic vacuole;GO:0000444,cellular_component MIS12/MIND type complex;GO:0000775,cellular_component chromosome, …	NA	NA	NP_001230295.1 kinetochore-associated protein DSN1 homolog [Sus scrofa]; XP_005672969.1 kinetochore-associated protein DSN1 homolog isoform X1 [Sus scrofa]; XP_005672971.1 kinetochore-associated protein DSN1 homolog isoform X2 [Sus scrofa]	NA
17	40054400	40055200	IP_ZT_vs_In_ZT_peak_473	3.96731	+	5.48378e-25	1.56135e-24	ENSSSCG00000007324:exon	ENSSSCG00000007323:17:39990622-40017500:-:-37300	ENSSSCG00000007323(DSN1)	126;GO:0000003,biological_process reproduction;GO:0000070,biological_process mitotic sister chromatid segregation;GO:0000228,cellular_component nuclear chromosome;GO:0000278,biological_process mitotic cell cycle;GO:0000280,biological_process nuclear division;GO:0000323,cellular_component lytic vacuole;GO:0000444,cellular_component MIS12/MIND type complex;GO:0000775,cellular_component chromosome, …	NA	NA	NP_001230295.1 kinetochore-associated protein DSN1 homolog [Sus scrofa]; XP_005672969.1 kinetochore-associated protein DSN1 homolog isoform X1 [Sus scrofa]; XP_005672971.1 kinetochore-associated protein DSN1 homolog isoform X2 [Sus scrofa]	NA
17	47654600	47654800	IP_ZT_vs_In_ZT_peak_474	10.8761	+	1.63412e-46	1.59521e-45	ENSSSCG00000038594:exon	ENSSSCG00000038594:17:47649380-47670486:-:15786	ENSSSCG00000038594(ENSSSCG00000038594)	338;GO:0000323,cellular_component lytic vacuole;GO:0001523,biological_process retinoid metabolic process;GO:0001655,biological_process urogenital system development;GO:0001657,biological_process ureteric bud development;GO:0001822,biological_process kidney development;GO:0001823,biological_process mesonephros development;GO:0001838,biological_process embryonic epithelial tube formation;GO:0001841…	SDC4; syndecan 4; K16338	map04512,map04514,map05205,map05418	NP_999449.1 syndecan-4 precursor [Sus scrofa]	NA
17	47656000	47656200	IP_ZT_vs_In_ZT_peak_475	9.31717	+	4.76618e-41	3.61877e-40	ENSSSCG00000038594:intron	ENSSSCG00000038594:17:47649380-47670486:-:14386	ENSSSCG00000038594(ENSSSCG00000038594)	338;GO:0000323,cellular_component lytic vacuole;GO:0001523,biological_process retinoid metabolic process;GO:0001655,biological_process urogenital system development;GO:0001657,biological_process ureteric bud development;GO:0001822,biological_process kidney development;GO:0001823,biological_process mesonephros development;GO:0001838,biological_process embryonic epithelial tube formation;GO:0001841…	SDC4; syndecan 4; K16338	map04512,map04514,map05205,map05418	NP_999449.1 syndecan-4 precursor [Sus scrofa]	NA
17	48082400	48083200	IP_ZT_vs_In_ZT_peak_476	4.81838	+	2.90227e-27	9.44389e-27	ENSSSCG00000007430:intron;ENSSSCG00000007431:exon	ENSSSCG00000007431:17:48082457-48089971:+:343	ENSSSCG00000007431(CTSA)	164;GO:0000323,cellular_component lytic vacuole;GO:0001775,biological_process cell activation;GO:0002252,biological_process immune effector process;GO:0002263,biological_process cell activation involved in immune response;GO:0002274,biological_process myeloid leukocyte activation;GO:0002275,biological_process myeloid cell activation involved in immune response;GO:0002283,biological_process neutro…	CTSA, CPY; cathepsin A (carboxypeptidase C) [EC:3.4.16.5]; K13289	map04142,map04614	NP_001230558.1 lysosomal protective protein precursor [Sus scrofa]	NA
17	48145200	48145600	IP_ZT_vs_In_ZT_peak_477	2.03334	+	3.31551e-20	7.81242e-20	ENSSSCG00000007432:exon	ENSSSCG00000007432:17:48126895-48153181:-:7781	ENSSSCG00000007432(ZNF335)	189;GO:0000902,biological_process cell morphogenesis;GO:0000976,molecular_function transcription regulatory region sequence-specific DNA binding;GO:0000977,molecular_function RNA polymerase II regulatory region sequence-specific DNA binding;GO:0000978,molecular_function RNA polymerase II proximal promoter sequence-specific DNA binding;GO:0000981,molecular_function DNA-binding transcription factor…	NA	NA	XP_013840872.2 zinc finger protein 335 isoform X3 [Sus scrofa]	zf-C2H2
17	48149000	48149400	IP_ZT_vs_In_ZT_peak_478	3.89474	+	8.47817e-25	2.38086e-24	ENSSSCG00000007432:exon	ENSSSCG00000007432:17:48126895-48153181:-:3981	ENSSSCG00000007432(ZNF335)	189;GO:0000902,biological_process cell morphogenesis;GO:0000976,molecular_function transcription regulatory region sequence-specific DNA binding;GO:0000977,molecular_function RNA polymerase II regulatory region sequence-specific DNA binding;GO:0000978,molecular_function RNA polymerase II proximal promoter sequence-specific DNA binding;GO:0000981,molecular_function DNA-binding transcription factor…	NA	NA	XP_013840872.2 zinc finger protein 335 isoform X3 [Sus scrofa]	zf-C2H2
17	48521000	48521200	IP_ZT_vs_In_ZT_peak_479	7.00766	+	1.32715e-33	6.47776e-33	ENSSSCG00000022777:exon	ENSSSCG00000022777:17:48509577-48525150:-:4050	ENSSSCG00000022777(SLC35C2)	99;GO:0000138,cellular_component Golgi trans cisterna;GO:0005575,cellular_component cellular_component;GO:0005622,cellular_component intracellular;GO:0005623,cellular_component cell;GO:0005634,cellular_component nucleus;GO:0005654,cellular_component nucleoplasm;GO:0005737,cellular_component cytoplasm;GO:0005793,cellular_component endoplasmic reticulum-Golgi intermediate compartment;GO:0005794,cel…	NA	NA	NP_001172088.1 solute carrier family 35, member C2 [Sus scrofa]; XP_020932870.1 solute carrier family 35 member C2 isoform X1 [Sus scrofa]	NA
17	50353600	50353800	IP_ZT_vs_In_ZT_peak_480	6.00608	+	1.28806e-30	4.88986e-30	ENSSSCG00000031118:exon;ENSSSCG00000031118:three_prime_UTR	ENSSSCG00000048424:17:50183956-50187775:-:-165925	ENSSSCG00000048424(ENSSSCG00000048424)	NA	NA	NA	NA	NA
17	50362000	50362200	IP_ZT_vs_In_ZT_peak_481	11.5965	+	3.6972e-49	4.73703e-48	ENSSSCG00000031118:exon	ENSSSCG00000048424:17:50183956-50187775:-:-174325	ENSSSCG00000048424(ENSSSCG00000048424)	NA	NA	NA	NA	NA
17	50384400	50384600	IP_ZT_vs_In_ZT_peak_482	1.31584	+	1.4337e-18	2.90998e-18	ENSSSCG00000031118:exon	ENSSSCG00000031118:17:50353144-50550404:-:165904	ENSSSCG00000031118(PREX1)	238;GO:0001775,biological_process cell activation;GO:0001932,biological_process regulation of protein phosphorylation;GO:0001933,biological_process negative regulation of protein phosphorylation;GO:0002274,biological_process myeloid leukocyte activation;GO:0002376,biological_process immune system process;GO:0002520,biological_process immune system development;GO:0002521,biological_process leukocy…	PREX1; phosphatidylinositol-3,4,5-trisphosphate-dependent Rac exchanger 1 protein; K12365	map04062,map05167	XP_020933699.1 LOW QUALITY PROTEIN: phosphatidylinositol 3,4,5-trisphosphate-dependent Rac exchanger 1 protein [Sus scrofa]	NA
17	51674600	51675000	IP_ZT_vs_In_ZT_peak_483	7.43561	+	6.34045e-35	3.3328e-34	ENSSSCG00000027287:exon;ENSSSCG00000027287:three_prime_UTR	ENSSSCG00000030632:17:51629963-51666701:-:-8099	ENSSSCG00000030632(UBE2V1)	225;GO:0000151,cellular_component ubiquitin ligase complex;GO:0000165,biological_process MAPK cascade;GO:0000187,biological_process activation of MAPK activity;GO:0000209,biological_process protein polyubiquitination;GO:0001932,biological_process regulation of protein phosphorylation;GO:0001934,biological_process positive regulation of protein phosphorylation;GO:0002218,biological_process activat…	TMEM189; plasmanylethanolamine desaturase [EC:1.14.19.77]; K20656; UBE2V; ubiquitin-conjugating enzyme E2 variant; K10704	map00565,map04624,map05131	NP_001244325.1 ubiquitin-conjugating enzyme E2 variant 1 isoform f [Homo sapiens]; NP_071887.1 ubiquitin-conjugating enzyme E2 variant 1 isoform c [Homo sapiens]; NP_954673.1 TMEM189-UBE2V1 fusion protein [Homo sapiens]; XP_007446445.1 PREDICTED: ubiquitin-conjugating enzyme E2 variant 1-like isoform X1 [Lipotes vexillifer]; XP_007936619.1 PREDICTED: ubiquitin-conjugating enzyme E2 variant 1 [Ory…	NA
17	52940200	52940600	IP_ZT_vs_In_ZT_peak_484	1.96539	+	4.77167e-20	1.11158e-19	ENSSSCG00000007478:exon;ENSSSCG00000007478:three_prime_UTR	ENSSSCG00000007477:17:52743569-52906821:-:-33579	ENSSSCG00000007477(NFATC2)	251;GO:0000122,biological_process negative regulation of transcription by RNA polymerase II;GO:0000228,cellular_component nuclear chromosome;GO:0000785,cellular_component chromatin;GO:0000790,cellular_component nuclear chromatin;GO:0000976,molecular_function transcription regulatory region sequence-specific DNA binding;GO:0000977,molecular_function RNA polymerase II regulatory region sequence-spe…	NFATC1, NFAT2, NFATC; nuclear factor of activated T-cells, cytoplasmic 1; K04446; NFATC2, NFAT1, NFATP; nuclear factor of activated T-cells, cytoplasmic 2; K17332	map04010,map04022,map04024,map04218,map04310,map04360,map04370,map04380,map04625,map04650,map04658,map04659,map04660,map04662,map04921,map04933,map05135,map05161,map05163,map05166,map05167,map05170,map05235,map05321	XP_005673069.1 nuclear factor of activated T-cells, cytoplasmic 2 isoform X1 [Sus scrofa]; XP_013840915.1 nuclear factor of activated T-cells, cytoplasmic 2 isoform X2 [Sus scrofa]	RHD
17	57999400	58002000	IP_ZT_vs_In_ZT_peak_485	8.623	+	9.94424e-39	6.17748e-38	ENSSSCG00000034259:exon;ENSSSCG00000034259:three_prime_UTR	ENSSSCG00000007508:17:57973095-57986136:-:-14564	ENSSSCG00000007508(ZBP1)	58;GO:0001817,biological_process regulation of cytokine production;GO:0001819,biological_process positive regulation of cytokine production;GO:0001959,biological_process regulation of cytokine-mediated signaling pathway;GO:0001961,biological_process positive regulation of cytokine-mediated signaling pathway;GO:0002682,biological_process regulation of immune system process;GO:0002684,biological_pr…	ZBP1, DAI; Z-DNA binding protein 1; K12965	map04217,map04623	ACJ70709.1 DNA-dependent activator of IFN-regulatory factor [Sus scrofa]	NA
17	58006600	58008000	IP_ZT_vs_In_ZT_peak_486	3.03456	+	1.29705e-22	3.24262e-22	ENSSSCG00000034259:intron	ENSSSCG00000007508:17:57973095-57986136:-:-21164	ENSSSCG00000007508(ZBP1)	58;GO:0001817,biological_process regulation of cytokine production;GO:0001819,biological_process positive regulation of cytokine production;GO:0001959,biological_process regulation of cytokine-mediated signaling pathway;GO:0001961,biological_process positive regulation of cytokine-mediated signaling pathway;GO:0002682,biological_process regulation of immune system process;GO:0002684,biological_pr…	ZBP1, DAI; Z-DNA binding protein 1; K12965	map04217,map04623	ACJ70709.1 DNA-dependent activator of IFN-regulatory factor [Sus scrofa]	NA
17	58008200	58008600	IP_ZT_vs_In_ZT_peak_487	3.61348	+	4.51292e-24	1.20149e-23	ENSSSCG00000034259:intron	ENSSSCG00000007508:17:57973095-57986136:-:-22264	ENSSSCG00000007508(ZBP1)	58;GO:0001817,biological_process regulation of cytokine production;GO:0001819,biological_process positive regulation of cytokine production;GO:0001959,biological_process regulation of cytokine-mediated signaling pathway;GO:0001961,biological_process positive regulation of cytokine-mediated signaling pathway;GO:0002682,biological_process regulation of immune system process;GO:0002684,biological_pr…	ZBP1, DAI; Z-DNA binding protein 1; K12965	map04217,map04623	ACJ70709.1 DNA-dependent activator of IFN-regulatory factor [Sus scrofa]	NA
17	58011800	58012400	IP_ZT_vs_In_ZT_peak_488	5.56556	+	2.38483e-29	8.28626e-29	ENSSSCG00000034259:intron	ENSSSCG00000007508:17:57973095-57986136:-:-25964	ENSSSCG00000007508(ZBP1)	58;GO:0001817,biological_process regulation of cytokine production;GO:0001819,biological_process positive regulation of cytokine production;GO:0001959,biological_process regulation of cytokine-mediated signaling pathway;GO:0001961,biological_process positive regulation of cytokine-mediated signaling pathway;GO:0002682,biological_process regulation of immune system process;GO:0002684,biological_pr…	ZBP1, DAI; Z-DNA binding protein 1; K12965	map04217,map04623	ACJ70709.1 DNA-dependent activator of IFN-regulatory factor [Sus scrofa]	NA
17	58012600	58012800	IP_ZT_vs_In_ZT_peak_489	2.26148	+	9.65487e-21	2.30145e-20	ENSSSCG00000034259:intron	ENSSSCG00000007508:17:57973095-57986136:-:-26564	ENSSSCG00000007508(ZBP1)	58;GO:0001817,biological_process regulation of cytokine production;GO:0001819,biological_process positive regulation of cytokine production;GO:0001959,biological_process regulation of cytokine-mediated signaling pathway;GO:0001961,biological_process positive regulation of cytokine-mediated signaling pathway;GO:0002682,biological_process regulation of immune system process;GO:0002684,biological_pr…	ZBP1, DAI; Z-DNA binding protein 1; K12965	map04217,map04623	ACJ70709.1 DNA-dependent activator of IFN-regulatory factor [Sus scrofa]	NA
17	58015000	58015800	IP_ZT_vs_In_ZT_peak_490	10.9775	+	7.00402e-47	7.55697e-46	ENSSSCG00000034259:intron	ENSSSCG00000007508:17:57973095-57986136:-:-29264	ENSSSCG00000007508(ZBP1)	58;GO:0001817,biological_process regulation of cytokine production;GO:0001819,biological_process positive regulation of cytokine production;GO:0001959,biological_process regulation of cytokine-mediated signaling pathway;GO:0001961,biological_process positive regulation of cytokine-mediated signaling pathway;GO:0002682,biological_process regulation of immune system process;GO:0002684,biological_pr…	ZBP1, DAI; Z-DNA binding protein 1; K12965	map04217,map04623	ACJ70709.1 DNA-dependent activator of IFN-regulatory factor [Sus scrofa]	NA
17	58019400	58020400	IP_ZT_vs_In_ZT_peak_491	6.49326	+	4.73446e-32	1.94113e-31	ENSSSCG00000034259:intron	ENSSSCG00000007508:17:57973095-57986136:-:-33764	ENSSSCG00000007508(ZBP1)	58;GO:0001817,biological_process regulation of cytokine production;GO:0001819,biological_process positive regulation of cytokine production;GO:0001959,biological_process regulation of cytokine-mediated signaling pathway;GO:0001961,biological_process positive regulation of cytokine-mediated signaling pathway;GO:0002682,biological_process regulation of immune system process;GO:0002684,biological_pr…	ZBP1, DAI; Z-DNA binding protein 1; K12965	map04217,map04623	ACJ70709.1 DNA-dependent activator of IFN-regulatory factor [Sus scrofa]	NA
17	58020800	58021000	IP_ZT_vs_In_ZT_peak_492	12.0969	+	4.85187e-51	7.10453e-50	ENSSSCG00000034259:intron	ENSSSCG00000034259:17:57999286-58054118:-:33218	ENSSSCG00000034259(PMEPA1)	123;GO:0000139,cellular_component Golgi membrane;GO:0001932,biological_process regulation of protein phosphorylation;GO:0001933,biological_process negative regulation of protein phosphorylation;GO:0003674,molecular_function molecular_function;GO:0005488,molecular_function binding;GO:0005515,molecular_function protein binding;GO:0005575,cellular_component cellular_component;GO:0005622,cellular_com…	NA	NA	XP_005673099.1 protein TMEPAI isoform X1 [Sus scrofa]; XP_017505759.1 PREDICTED: protein TMEPAI isoform X1 [Manis javanica]	NA
17	58023000	58023800	IP_ZT_vs_In_ZT_peak_493	6.53363	+	3.58789e-32	1.59895e-31	ENSSSCG00000034259:intron	ENSSSCG00000034259:17:57999286-58054118:-:30718	ENSSSCG00000034259(PMEPA1)	123;GO:0000139,cellular_component Golgi membrane;GO:0001932,biological_process regulation of protein phosphorylation;GO:0001933,biological_process negative regulation of protein phosphorylation;GO:0003674,molecular_function molecular_function;GO:0005488,molecular_function binding;GO:0005515,molecular_function protein binding;GO:0005575,cellular_component cellular_component;GO:0005622,cellular_com…	NA	NA	XP_005673099.1 protein TMEPAI isoform X1 [Sus scrofa]; XP_017505759.1 PREDICTED: protein TMEPAI isoform X1 [Manis javanica]	NA
17	58024800	58025600	IP_ZT_vs_In_ZT_peak_494	11.3392	+	3.32209e-48	4.00605e-47	ENSSSCG00000034259:intron	ENSSSCG00000034259:17:57999286-58054118:-:28918	ENSSSCG00000034259(PMEPA1)	123;GO:0000139,cellular_component Golgi membrane;GO:0001932,biological_process regulation of protein phosphorylation;GO:0001933,biological_process negative regulation of protein phosphorylation;GO:0003674,molecular_function molecular_function;GO:0005488,molecular_function binding;GO:0005515,molecular_function protein binding;GO:0005575,cellular_component cellular_component;GO:0005622,cellular_com…	NA	NA	XP_005673099.1 protein TMEPAI isoform X1 [Sus scrofa]; XP_017505759.1 PREDICTED: protein TMEPAI isoform X1 [Manis javanica]	NA
17	58026000	58026400	IP_ZT_vs_In_ZT_peak_495	12.3536	+	5.08605e-52	8.68867e-51	ENSSSCG00000034259:intron	ENSSSCG00000034259:17:57999286-58054118:-:27918	ENSSSCG00000034259(PMEPA1)	123;GO:0000139,cellular_component Golgi membrane;GO:0001932,biological_process regulation of protein phosphorylation;GO:0001933,biological_process negative regulation of protein phosphorylation;GO:0003674,molecular_function molecular_function;GO:0005488,molecular_function binding;GO:0005515,molecular_function protein binding;GO:0005575,cellular_component cellular_component;GO:0005622,cellular_com…	NA	NA	XP_005673099.1 protein TMEPAI isoform X1 [Sus scrofa]; XP_017505759.1 PREDICTED: protein TMEPAI isoform X1 [Manis javanica]	NA
17	58026600	58027800	IP_ZT_vs_In_ZT_peak_496	5.28609	+	1.46864e-28	4.856e-28	ENSSSCG00000034259:intron	ENSSSCG00000034259:17:57999286-58054118:-:26918	ENSSSCG00000034259(PMEPA1)	123;GO:0000139,cellular_component Golgi membrane;GO:0001932,biological_process regulation of protein phosphorylation;GO:0001933,biological_process negative regulation of protein phosphorylation;GO:0003674,molecular_function molecular_function;GO:0005488,molecular_function binding;GO:0005515,molecular_function protein binding;GO:0005575,cellular_component cellular_component;GO:0005622,cellular_com…	NA	NA	XP_005673099.1 protein TMEPAI isoform X1 [Sus scrofa]; XP_017505759.1 PREDICTED: protein TMEPAI isoform X1 [Manis javanica]	NA
17	58030800	58031200	IP_ZT_vs_In_ZT_peak_497	13.1007	+	6.31403e-55	1.29438e-53	ENSSSCG00000034259:intron	ENSSSCG00000034259:17:57999286-58054118:-:23118	ENSSSCG00000034259(PMEPA1)	123;GO:0000139,cellular_component Golgi membrane;GO:0001932,biological_process regulation of protein phosphorylation;GO:0001933,biological_process negative regulation of protein phosphorylation;GO:0003674,molecular_function molecular_function;GO:0005488,molecular_function binding;GO:0005515,molecular_function protein binding;GO:0005575,cellular_component cellular_component;GO:0005622,cellular_com…	NA	NA	XP_005673099.1 protein TMEPAI isoform X1 [Sus scrofa]; XP_017505759.1 PREDICTED: protein TMEPAI isoform X1 [Manis javanica]	NA
17	58033000	58034000	IP_ZT_vs_In_ZT_peak_498	4.39444	+	4.07205e-26	1.2276e-25	ENSSSCG00000034259:intron	ENSSSCG00000034259:17:57999286-58054118:-:20618	ENSSSCG00000034259(PMEPA1)	123;GO:0000139,cellular_component Golgi membrane;GO:0001932,biological_process regulation of protein phosphorylation;GO:0001933,biological_process negative regulation of protein phosphorylation;GO:0003674,molecular_function molecular_function;GO:0005488,molecular_function binding;GO:0005515,molecular_function protein binding;GO:0005575,cellular_component cellular_component;GO:0005622,cellular_com…	NA	NA	XP_005673099.1 protein TMEPAI isoform X1 [Sus scrofa]; XP_017505759.1 PREDICTED: protein TMEPAI isoform X1 [Manis javanica]	NA
17	58034800	58037400	IP_ZT_vs_In_ZT_peak_499	4.11702	+	2.2196e-25	6.40871e-25	ENSSSCG00000034259:intron	ENSSSCG00000034259:17:57999286-58054118:-:18018	ENSSSCG00000034259(PMEPA1)	123;GO:0000139,cellular_component Golgi membrane;GO:0001932,biological_process regulation of protein phosphorylation;GO:0001933,biological_process negative regulation of protein phosphorylation;GO:0003674,molecular_function molecular_function;GO:0005488,molecular_function binding;GO:0005515,molecular_function protein binding;GO:0005575,cellular_component cellular_component;GO:0005622,cellular_com…	NA	NA	XP_005673099.1 protein TMEPAI isoform X1 [Sus scrofa]; XP_017505759.1 PREDICTED: protein TMEPAI isoform X1 [Manis javanica]	NA
17	58037800	58038400	IP_ZT_vs_In_ZT_peak_500	1.40572	+	9.02846e-19	1.86953e-18	ENSSSCG00000034259:intron	ENSSSCG00000034259:17:57999286-58054118:-:16018	ENSSSCG00000034259(PMEPA1)	123;GO:0000139,cellular_component Golgi membrane;GO:0001932,biological_process regulation of protein phosphorylation;GO:0001933,biological_process negative regulation of protein phosphorylation;GO:0003674,molecular_function molecular_function;GO:0005488,molecular_function binding;GO:0005515,molecular_function protein binding;GO:0005575,cellular_component cellular_component;GO:0005622,cellular_com…	NA	NA	XP_005673099.1 protein TMEPAI isoform X1 [Sus scrofa]; XP_017505759.1 PREDICTED: protein TMEPAI isoform X1 [Manis javanica]	NA
17	58039400	58039600	IP_ZT_vs_In_ZT_peak_501	9.13465	+	1.97169e-40	1.39378e-39	ENSSSCG00000034259:intron	ENSSSCG00000034259:17:57999286-58054118:-:14618	ENSSSCG00000034259(PMEPA1)	123;GO:0000139,cellular_component Golgi membrane;GO:0001932,biological_process regulation of protein phosphorylation;GO:0001933,biological_process negative regulation of protein phosphorylation;GO:0003674,molecular_function molecular_function;GO:0005488,molecular_function binding;GO:0005515,molecular_function protein binding;GO:0005575,cellular_component cellular_component;GO:0005622,cellular_com…	NA	NA	XP_005673099.1 protein TMEPAI isoform X1 [Sus scrofa]; XP_017505759.1 PREDICTED: protein TMEPAI isoform X1 [Manis javanica]	NA
17	58040200	58041600	IP_ZT_vs_In_ZT_peak_502	6.19525	+	3.60545e-31	1.39456e-30	ENSSSCG00000034259:intron	ENSSSCG00000034259:17:57999286-58054118:-:13218	ENSSSCG00000034259(PMEPA1)	123;GO:0000139,cellular_component Golgi membrane;GO:0001932,biological_process regulation of protein phosphorylation;GO:0001933,biological_process negative regulation of protein phosphorylation;GO:0003674,molecular_function molecular_function;GO:0005488,molecular_function binding;GO:0005515,molecular_function protein binding;GO:0005575,cellular_component cellular_component;GO:0005622,cellular_com…	NA	NA	XP_005673099.1 protein TMEPAI isoform X1 [Sus scrofa]; XP_017505759.1 PREDICTED: protein TMEPAI isoform X1 [Manis javanica]	NA
17	58042200	58042600	IP_ZT_vs_In_ZT_peak_503	1.14747	+	3.38491e-18	6.73696e-18	ENSSSCG00000034259:intron	ENSSSCG00000034259:17:57999286-58054118:-:11718	ENSSSCG00000034259(PMEPA1)	123;GO:0000139,cellular_component Golgi membrane;GO:0001932,biological_process regulation of protein phosphorylation;GO:0001933,biological_process negative regulation of protein phosphorylation;GO:0003674,molecular_function molecular_function;GO:0005488,molecular_function binding;GO:0005515,molecular_function protein binding;GO:0005575,cellular_component cellular_component;GO:0005622,cellular_com…	NA	NA	XP_005673099.1 protein TMEPAI isoform X1 [Sus scrofa]; XP_017505759.1 PREDICTED: protein TMEPAI isoform X1 [Manis javanica]	NA
17	58046800	58048600	IP_ZT_vs_In_ZT_peak_504	1.56785	+	3.89393e-19	8.31515e-19	ENSSSCG00000034259:intron	ENSSSCG00000034259:17:57999286-58054118:-:6418	ENSSSCG00000034259(PMEPA1)	123;GO:0000139,cellular_component Golgi membrane;GO:0001932,biological_process regulation of protein phosphorylation;GO:0001933,biological_process negative regulation of protein phosphorylation;GO:0003674,molecular_function molecular_function;GO:0005488,molecular_function binding;GO:0005515,molecular_function protein binding;GO:0005575,cellular_component cellular_component;GO:0005622,cellular_com…	NA	NA	XP_005673099.1 protein TMEPAI isoform X1 [Sus scrofa]; XP_017505759.1 PREDICTED: protein TMEPAI isoform X1 [Manis javanica]	NA
17	58051800	58052200	IP_ZT_vs_In_ZT_peak_505	10.0438	+	1.49603e-43	1.27786e-42	ENSSSCG00000034259:intron	ENSSSCG00000034259:17:57999286-58054118:-:2118	ENSSSCG00000034259(PMEPA1)	123;GO:0000139,cellular_component Golgi membrane;GO:0001932,biological_process regulation of protein phosphorylation;GO:0001933,biological_process negative regulation of protein phosphorylation;GO:0003674,molecular_function molecular_function;GO:0005488,molecular_function binding;GO:0005515,molecular_function protein binding;GO:0005575,cellular_component cellular_component;GO:0005622,cellular_com…	NA	NA	XP_005673099.1 protein TMEPAI isoform X1 [Sus scrofa]; XP_017505759.1 PREDICTED: protein TMEPAI isoform X1 [Manis javanica]	NA
17	58565400	58565800	IP_ZT_vs_In_ZT_peak_506	8.7367	+	4.19269e-39	2.77259e-38	ENSSSCG00000007513:three_prime_UTR;ENSSSCG00000007513:exon	ENSSSCG00000007514:17:58594748-58644918:+:-29148	ENSSSCG00000007514(VAPB)	159;GO:0003674,molecular_function molecular_function;GO:0005102,molecular_function signaling receptor binding;GO:0005488,molecular_function binding;GO:0005515,molecular_function protein binding;GO:0005575,cellular_component cellular_component;GO:0005622,cellular_component intracellular;GO:0005623,cellular_component cell;GO:0005737,cellular_component cytoplasm;GO:0005783,cellular_component endopla…	VAPA; vesicle-associated membrane protein-associated protein A; K06096; VAPB, ALS8; vesicle-associated membrane protein-associated protein B; K10707	map04979,map05014	EFB24018.1 hypothetical protein PANDA_003578, partial [Ailuropoda melanoleuca]; NP_001116685.1 vesicle-associated membrane protein-associated protein B [Sus scrofa]; XP_020932868.1 vesicle-associated membrane protein-associated protein B isoform X1 [Sus scrofa]; XP_021562637.1 vesicle-associated membrane protein-associated protein B/C isoform X2 [Carlito syrichta]	NA
17	61568000	61568200	IP_ZT_vs_In_ZT_peak_507	3.07424	+	1.03406e-22	2.61705e-22	ENSSSCG00000033332:exon	ENSSSCG00000035448:17:61571778-61598103:+:-3678	ENSSSCG00000035448(SS18L1)	136;GO:0000228,cellular_component nuclear chromosome;GO:0000775,cellular_component chromosome, centromeric region;GO:0000776,cellular_component kinetochore;GO:0000779,cellular_component condensed chromosome, centromeric region;GO:0000780,cellular_component condensed nuclear chromosome, centromeric region;GO:0000785,cellular_component chromatin;GO:0000790,cellular_component nuclear chromatin;GO:00…	NA	NA	XP_020933870.1 calcium-responsive transactivator isoform X1 [Sus scrofa]	NA
17	61707200	61708200	IP_ZT_vs_In_ZT_peak_508	1.84012	+	9.29901e-20	2.14191e-19	ENSSSCG00000032761:exon	ENSSSCG00000038718:17:61692944-61698146:+:14756	ENSSSCG00000038718(ADRM1)	230;GO:0000003,biological_process reproduction;GO:0000502,cellular_component proteasome complex;GO:0001541,biological_process ovarian follicle development;GO:0002020,molecular_function protease binding;GO:0002064,biological_process epithelial cell development;GO:0002376,biological_process immune system process;GO:0002520,biological_process immune system development;GO:0002682,biological_process r…	RPN13; 26S proteasome regulatory subunit N13; K06691	map03050,map05010,map05012,map05014,map05016,map05020,map05169	XP_004370253.1 proteasomal ubiquitin receptor ADRM1 isoform X1 [Trichechus manatus latirostris]; XP_005894059.1 PREDICTED: proteasomal ubiquitin receptor ADRM1 isoform X2 [Bos mutus]; XP_020933878.1 proteasomal ubiquitin receptor ADRM1 isoform X1 [Sus scrofa]	NA
17	61728000	61729000	IP_ZT_vs_In_ZT_peak_509	0.550321	+	6.6015e-17	1.26477e-16	ENSSSCG00000032761:intron	ENSSSCG00000032761:17:61698254-61747756:-:19256	ENSSSCG00000032761(ENSSSCG00000032761)	NA	NA	NA	NA	NA
17	61969000	61969200	IP_ZT_vs_In_ZT_peak_510	1.0595	+	5.28253e-18	1.03135e-17	ENSSSCG00000039419:exon;ENSSSCG00000039419:three_prime_UTR	ENSSSCG00000040565:17:61963734-61964848:-:-4252	ENSSSCG00000040565(ENSSSCG00000040565)	NA	NA	NA	EAW75353.1 hCG2018279, isoform CRA_b [Homo sapiens]	NA
17	62151800	62152000	IP_ZT_vs_In_ZT_peak_511	7.91375	+	1.9716e-36	1.12272e-35	ENSSSCG00000033946:exon;ENSSSCG00000034173:intron	ENSSSCG00000033946:17:62125121-62174071:-:22171	ENSSSCG00000033946(DIDO1)	33;GO:0005575,cellular_component cellular_component;GO:0005622,cellular_component intracellular;GO:0005623,cellular_component cell;GO:0005634,cellular_component nucleus;GO:0005654,cellular_component nucleoplasm;GO:0005737,cellular_component cytoplasm;GO:0006915,biological_process apoptotic process;GO:0007154,biological_process cell communication;GO:0007165,biological_process signal transduction;G…	NA	NA	XP_020933883.1 LOW QUALITY PROTEIN: death-inducer obliterator 1 [Sus scrofa]	NA
17	62384000	62384200	IP_ZT_vs_In_ZT_peak_512	4.46432	+	2.64566e-26	8.09493e-26	ENSSSCG00000032235:exon	ENSSSCG00000036544:17:62356421-62380859:-:-3241	ENSSSCG00000036544(NKAIN4)	8;GO:0002028,biological_process regulation of sodium ion transport;GO:0008150,biological_process biological_process;GO:0010959,biological_process regulation of metal ion transport;GO:0032879,biological_process regulation of localization;GO:0043269,biological_process regulation of ion transport;GO:0050789,biological_process regulation of biological process;GO:0051049,biological_process regulation …	NA	NA	XP_020933241.1 sodium/potassium-transporting ATPase subunit beta-1-interacting protein 4 isoform X1 [Sus scrofa]	NA
17	62571400	62571600	IP_ZT_vs_In_ZT_peak_513	4.72949	+	5.07472e-27	1.62549e-26	ENSSSCG00000040107:exon;ENSSSCG00000038405:intron	ENSSSCG00000040107:17:62568546-62584822:-:13322	ENSSSCG00000040107(GMEB2)	107;GO:0000976,molecular_function transcription regulatory region sequence-specific DNA binding;GO:0000977,molecular_function RNA polymerase II regulatory region sequence-specific DNA binding;GO:0000978,molecular_function RNA polymerase II proximal promoter sequence-specific DNA binding;GO:0000981,molecular_function DNA-binding transcription factor activity, RNA polymerase II-specific;GO:0000987,…	NA	NA	XP_020933211.1 glucocorticoid modulatory element-binding protein 2 [Sus scrofa]	SAND
17	62741200	62741400	IP_ZT_vs_In_ZT_peak_514	5.5257	+	3.09567e-29	1.05769e-28	ENSSSCG00000036712:intron	ENSSSCG00000036712:17:62733592-62750557:+:7708	ENSSSCG00000036712(TPD52L2)	20;GO:0003674,molecular_function molecular_function;GO:0005488,molecular_function binding;GO:0005515,molecular_function protein binding;GO:0005575,cellular_component cellular_component;GO:0005622,cellular_component intracellular;GO:0005623,cellular_component cell;GO:0005737,cellular_component cytoplasm;GO:0008150,biological_process biological_process;GO:0042127,biological_process regulation of ce…	NA	NA	XP_020933261.1 tumor protein D54 isoform X1 [Sus scrofa]; XP_020933263.1 tumor protein D54 isoform X3 [Sus scrofa]; XP_020933265.1 tumor protein D54 isoform X5 [Sus scrofa]	NA
17	62744200	62745200	IP_ZT_vs_In_ZT_peak_515	1.59385	+	3.39974e-19	7.41433e-19	ENSSSCG00000036712:intron	ENSSSCG00000036712:17:62733592-62750557:+:11108	ENSSSCG00000036712(TPD52L2)	20;GO:0003674,molecular_function molecular_function;GO:0005488,molecular_function binding;GO:0005515,molecular_function protein binding;GO:0005575,cellular_component cellular_component;GO:0005622,cellular_component intracellular;GO:0005623,cellular_component cell;GO:0005737,cellular_component cytoplasm;GO:0008150,biological_process biological_process;GO:0042127,biological_process regulation of ce…	NA	NA	XP_020933261.1 tumor protein D54 isoform X1 [Sus scrofa]; XP_020933263.1 tumor protein D54 isoform X3 [Sus scrofa]; XP_020933265.1 tumor protein D54 isoform X5 [Sus scrofa]	NA
17	62746000	62746400	IP_ZT_vs_In_ZT_peak_516	1.5812	+	3.63195e-19	7.83737e-19	ENSSSCG00000036712:intron	ENSSSCG00000036712:17:62733592-62750557:+:12608	ENSSSCG00000036712(TPD52L2)	20;GO:0003674,molecular_function molecular_function;GO:0005488,molecular_function binding;GO:0005515,molecular_function protein binding;GO:0005575,cellular_component cellular_component;GO:0005622,cellular_component intracellular;GO:0005623,cellular_component cell;GO:0005737,cellular_component cytoplasm;GO:0008150,biological_process biological_process;GO:0042127,biological_process regulation of ce…	NA	NA	XP_020933261.1 tumor protein D54 isoform X1 [Sus scrofa]; XP_020933263.1 tumor protein D54 isoform X3 [Sus scrofa]; XP_020933265.1 tumor protein D54 isoform X5 [Sus scrofa]	NA
17	62749000	62749400	IP_ZT_vs_In_ZT_peak_517	3.66061	+	3.41653e-24	9.21563e-24	ENSSSCG00000036712:exon;ENSSSCG00000036712:three_prime_UTR	ENSSSCG00000036712:17:62733592-62750557:+:15608	ENSSSCG00000036712(TPD52L2)	20;GO:0003674,molecular_function molecular_function;GO:0005488,molecular_function binding;GO:0005515,molecular_function protein binding;GO:0005575,cellular_component cellular_component;GO:0005622,cellular_component intracellular;GO:0005623,cellular_component cell;GO:0005737,cellular_component cytoplasm;GO:0008150,biological_process biological_process;GO:0042127,biological_process regulation of ce…	NA	NA	XP_020933261.1 tumor protein D54 isoform X1 [Sus scrofa]; XP_020933263.1 tumor protein D54 isoform X3 [Sus scrofa]; XP_020933265.1 tumor protein D54 isoform X5 [Sus scrofa]	NA
17	62789600	62789800	IP_ZT_vs_In_ZT_peak_518	0.238945	+	2.964e-16	5.52382e-16	ENSSSCG00000035939:intron	ENSSSCG00000044439:17:62779764-62784965:-:-4735	ENSSSCG00000044439(ENSSSCG00000044439)	NA	NA	NA	NA	NA
17	62791000	62791400	IP_ZT_vs_In_ZT_peak_519	1.3889	+	9.8467e-19	2.01857e-18	ENSSSCG00000035939:intron	ENSSSCG00000044439:17:62779764-62784965:-:-6235	ENSSSCG00000044439(ENSSSCG00000044439)	NA	NA	NA	NA	NA
17	62794400	62795800	IP_ZT_vs_In_ZT_peak_520	12.4711	+	1.79742e-52	3.34975e-51	ENSSSCG00000035939:intron	ENSSSCG00000044439:17:62779764-62784965:-:-10135	ENSSSCG00000044439(ENSSSCG00000044439)	NA	NA	NA	NA	NA
17	62837400	62837600	IP_ZT_vs_In_ZT_peak_521	4.5205	+	1.8683e-26	5.80304e-26	ENSSSCG00000029119:exon	ENSSSCG00000029119:17:62815283-62861865:+:22217	ENSSSCG00000029119(PRPF6)	127;GO:0000244,biological_process spliceosomal tri-snRNP complex assembly;GO:0000245,biological_process spliceosomal complex assembly;GO:0000375,biological_process RNA splicing, via transesterification reactions;GO:0000377,biological_process RNA splicing, via transesterification reactions with bulged adenosine as nucleophile;GO:0000387,biological_process spliceosomal snRNP assembly;GO:0000398,bio…	PRPF6, PRP6; pre-mRNA-processing factor 6; K12855	map03040	OWK03084.1 PRPF6 [Cervus elaphus hippelaphus]; XP_020933272.1 pre-mRNA-processing factor 6 isoform X1 [Sus scrofa]	NA
17	62849600	62850000	IP_ZT_vs_In_ZT_peak_522	6.46892	+	5.59469e-32	2.24885e-31	ENSSSCG00000029119:intron	ENSSSCG00000036804:17:62866376-62888790:+:-16576	ENSSSCG00000036804(TCEA2)	90;GO:0005575,cellular_component cellular_component;GO:0005622,cellular_component intracellular;GO:0005623,cellular_component cell;GO:0005634,cellular_component nucleus;GO:0005654,cellular_component nucleoplasm;GO:0006139,biological_process nucleobase-containing compound metabolic process;GO:0006351,biological_process transcription, DNA-templated;GO:0006354,biological_process DNA-templated transc…	NA	NA	XP_020933300.1 transcription elongation factor A protein 2 isoform X2 [Sus scrofa]; XP_020933301.1 transcription elongation factor A protein 2 isoform X3 [Sus scrofa]; XP_022453365.1 transcription elongation factor A protein 2 isoform X2 [Delphinapterus leucas]	NA
17	62851800	62852000	IP_ZT_vs_In_ZT_peak_523	4.68237	+	6.81693e-27	2.14995e-26	ENSSSCG00000029119:exon	ENSSSCG00000036804:17:62866376-62888790:+:-14476	ENSSSCG00000036804(TCEA2)	90;GO:0005575,cellular_component cellular_component;GO:0005622,cellular_component intracellular;GO:0005623,cellular_component cell;GO:0005634,cellular_component nucleus;GO:0005654,cellular_component nucleoplasm;GO:0006139,biological_process nucleobase-containing compound metabolic process;GO:0006351,biological_process transcription, DNA-templated;GO:0006354,biological_process DNA-templated transc…	NA	NA	XP_020933300.1 transcription elongation factor A protein 2 isoform X2 [Sus scrofa]; XP_020933301.1 transcription elongation factor A protein 2 isoform X3 [Sus scrofa]; XP_022453365.1 transcription elongation factor A protein 2 isoform X2 [Delphinapterus leucas]	NA
X	19800270	19800480	IP_ZT_vs_In_ZT_peak_524	5.59027	+	6.4067e-268	3.07522e-266	ENSSSCG00000012171:exon	ENSSSCG00000012171:X:19797595-19823406:+:2780	ENSSSCG00000012171(PRDX4)	254;GO:0000003,biological_process reproduction;GO:0001775,biological_process cell activation;GO:0002252,biological_process immune effector process;GO:0002263,biological_process cell activation involved in immune response;GO:0002274,biological_process myeloid leukocyte activation;GO:0002275,biological_process myeloid cell activation involved in immune response;GO:0002283,biological_process neutrop…	PRDX2_4, ahpC; peroxiredoxin 2/4 [EC:1.11.1.24]; K03386	map04214	XP_001927404.1 peroxiredoxin-4 isoform X1 [Sus scrofa]; XP_005673553.1 peroxiredoxin-4 isoform X2 [Sus scrofa]; XP_012640063.1 peroxiredoxin-4 isoform X3 [Microcebus murinus]	NA
X	45969630	45969840	IP_ZT_vs_In_ZT_peak_525	0.0197141	+	1.00575e-218	1.6092e-217	ENSSSCG00000012322:exon	ENSSSCG00000012322:X:45968813-46003215:-:33480	ENSSSCG00000012322(KDM5C)	201;GO:0000003,biological_process reproduction;GO:0000118,cellular_component histone deacetylase complex;GO:0000122,biological_process negative regulation of transcription by RNA polymerase II;GO:0000228,cellular_component nuclear chromosome;GO:0000785,cellular_component chromatin;GO:0000790,cellular_component nuclear chromatin;GO:0000981,molecular_function DNA-binding transcription factor activi…	IQSEC; IQ motif and SEC7 domain-containing protein; K12495	map04144	XP_013841602.1 lysine-specific demethylase 5C isoform X9 [Sus scrofa]; XP_013841603.1 lysine-specific demethylase 5C isoform X11 [Sus scrofa]	ARID
X	83029590	83029800	IP_ZT_vs_In_ZT_peak_526	4.69604	+	1.10317e-259	2.64762e-258	ENSSSCG00000038423:exon	ENSSSCG00000033161:X:83031790-83037871:+:-2095	ENSSSCG00000033161(HNRNPH2)	139;GO:0000003,biological_process reproduction;GO:0000375,biological_process RNA splicing, via transesterification reactions;GO:0000377,biological_process RNA splicing, via transesterification reactions with bulged adenosine as nucleophile;GO:0000398,biological_process mRNA splicing, via spliceosome;GO:0000578,biological_process embryonic axis specification;GO:0003002,biological_process regionali…	NA	NA	ELK05132.1 Heterogeneous nuclear ribonucleoprotein H2 [Pteropus alecto]; XP_007094146.1 PREDICTED: heterogeneous nuclear ribonucleoprotein H2 [Panthera tigris altaica]	NA
Y	2668680	2700000	IP_ZT_vs_In_ZT_peak_527	9.60375	+	0.000132516	0.000154602	ENSSSCG00000035838:intron	ENSSSCG00000035838:Y:2681217-2701543:+:3123	ENSSSCG00000035838(ENSSSCG00000035838)	61;GO:0003674,molecular_function molecular_function;GO:0003824,molecular_function catalytic activity;GO:0005575,cellular_component cellular_component;GO:0005622,cellular_component intracellular;GO:0005623,cellular_component cell;GO:0005737,cellular_component cytoplasm;GO:0005829,cellular_component cytosol;GO:0006139,biological_process nucleobase-containing compound metabolic process;GO:0006213,bi…	NA	NA	XP_020936178.1 pseudouridine-5'-phosphatase isoform X2 [Sus scrofa]	NA
Y	4517370	4679100	IP_ZT_vs_In_ZT_peak_528	11.2734	+	1.23253e-05	2.53812e-05	ENSSSCG00000038226:intron	ENSSSCG00000038226:Y:4583209-4663489:+:15026	ENSSSCG00000038226(ENSSSCG00000038226)	333;GO:0000118,cellular_component histone deacetylase complex;GO:0000122,biological_process negative regulation of transcription by RNA polymerase II;GO:0001067,molecular_function regulatory region nucleic acid binding;GO:0001654,biological_process eye development;GO:0001745,biological_process compound eye morphogenesis;GO:0001932,biological_process regulation of protein phosphorylation;GO:000193…	TBL1; transducin (beta)-like 1; K04508	map04013,map04310	XP_020935926.1 F-box-like/WD repeat-containing protein TBL1X isoform X1 [Sus scrofa]	NA
Y	5241780	5375160	IP_ZT_vs_In_ZT_peak_529	13.6558	+	2.42359e-07	1.01096e-06	ENSSSCG00000039144:intron	ENSSSCG00000039144:Y:5238411-5375106:-:66636	ENSSSCG00000039144(ENSSSCG00000039144)	23;GO:0003674,molecular_function molecular_function;GO:0003824,molecular_function catalytic activity;GO:0005575,cellular_component cellular_component;GO:0005576,cellular_component extracellular region;GO:0008150,biological_process biological_process;GO:0008152,biological_process metabolic process;GO:0009893,biological_process positive regulation of metabolic process;GO:0009894,biological_process …	NA	NA	XP_020936546.1 dehydrogenase/reductase SDR family member on chromosome X [Sus scrofa]	NA
Y	5804190	5865210	IP_ZT_vs_In_ZT_peak_530	13.36	+	4.08706e-07	1.01096e-06	ENSSSCG00000012833:Promoter	ENSSSCG00000012833:Y:5836557-5851580:+:-1857	ENSSSCG00000012833(ENSSSCG00000012833)	130;GO:0001525,biological_process angiogenesis;GO:0001568,biological_process blood vessel development;GO:0001655,biological_process urogenital system development;GO:0001667,biological_process ameboidal-type cell migration;GO:0001822,biological_process kidney development;GO:0001935,biological_process endothelial cell proliferation;GO:0001944,biological_process vasculature development;GO:0002009,bi…	NA	NA	XP_008527305.1 PREDICTED: cAMP-dependent protein kinase catalytic subunit PRKX, partial [Equus przewalskii]	NA
Y	5947290	5989680	IP_ZT_vs_In_ZT_peak_531	13.4067	+	3.76613e-07	1.01096e-06	ENSSSCG00000039894:intron	ENSSSCG00000039894:Y:5946969-5984952:+:21516	ENSSSCG00000039894(ENSSSCG00000039894)	21;GO:0002682,biological_process regulation of immune system process;GO:0005575,cellular_component cellular_component;GO:0005622,cellular_component intracellular;GO:0005623,cellular_component cell;GO:0005737,cellular_component cytoplasm;GO:0005886,cellular_component plasma membrane;GO:0005887,cellular_component integral component of plasma membrane;GO:0008150,biological_process biological_process…	CD99, MIC2; CD99 antigen; K06520	map04514,map04670	XP_025291278.1 CD99 antigen isoform X1 [Canis lupus dingo]	NA
Y	6511050	6524550	IP_ZT_vs_In_ZT_peak_532	28.7444	+	1.10404e-24	2.31848e-23	ENSSSCG00000039926:intron	ENSSSCG00000039926:Y:6511355-6524994:-:7194	ENSSSCG00000039926(ENSSSCG00000039926)	7;GO:0008150,biological_process biological_process;GO:0009719,biological_process response to endogenous stimulus;GO:0010033,biological_process response to organic substance;GO:0042221,biological_process response to chemical;GO:0050896,biological_process response to stimulus;GO:0070848,biological_process response to growth factor;GO:0071559,biological_process response to transforming growth factor…	NA	NA	XP_020936603.1 matrix-remodeling-associated protein 5-like [Sus scrofa]	NA
Y	6991650	6998130	IP_ZT_vs_In_ZT_peak_533	13.3266	+	4.33271e-07	1.01096e-06	ENSSSCG00000033858:intron	ENSSSCG00000033858:Y:6985178-6996329:-:1439	ENSSSCG00000033858(ENSSSCG00000033858)	30;GO:0000166,molecular_function nucleotide binding;GO:0001882,molecular_function nucleoside binding;GO:0001883,molecular_function purine nucleoside binding;GO:0003674,molecular_function molecular_function;GO:0005488,molecular_function binding;GO:0005525,molecular_function GTP binding;GO:0005575,cellular_component cellular_component;GO:0005622,cellular_component intracellular;GO:0005623,cellular_…	NA	NA	XP_020937869.1 putative GTP-binding protein 6 [Sus scrofa]	NA
Y	7097490	7164180	IP_ZT_vs_In_ZT_peak_534	7.47985	+	0.0017427	0.00182983	intergenic	ENSSSCG00000046273:Y:7147487-7157384:-:26549	ENSSSCG00000046273(ENSSSCG00000046273)	NA	NA	NA	NA	NA
Y	7662600	7690410	IP_ZT_vs_In_ZT_peak_535	10.8294	+	2.38917e-05	3.58375e-05	ENSSSCG00000048323:intron	ENSSSCG00000048323:Y:7665022-7687943:+:11483	ENSSSCG00000048323(ENSSSCG00000048323)	12;GO:0005575,cellular_component cellular_component;GO:0005623,cellular_component cell;GO:0005886,cellular_component plasma membrane;GO:0005887,cellular_component integral component of plasma membrane;GO:0016020,cellular_component membrane;GO:0016021,cellular_component integral component of membrane;GO:0031224,cellular_component intrinsic component of membrane;GO:0031226,cellular_component intrin…	NA	NA	XP_020936621.1 glycoprotein Xg [Sus scrofa]	NA
Y	8940780	9100620	IP_ZT_vs_In_ZT_peak_536	10.3901	+	4.50061e-05	6.30085e-05	ENSSSCG00000025253:intron	ENSSSCG00000025253:Y:8987554-9087840:-:67140	ENSSSCG00000025253(ENSSSCG00000025253)	305;GO:0000976,molecular_function transcription regulatory region sequence-specific DNA binding;GO:0000977,molecular_function RNA polymerase II regulatory region sequence-specific DNA binding;GO:0000978,molecular_function RNA polymerase II proximal promoter sequence-specific DNA binding;GO:0000987,molecular_function proximal promoter sequence-specific DNA binding;GO:0001012,molecular_function RNA…	UTX, KDM6A; lysine-specific demethylase 6A [EC:1.14.11.68]; K11447	map05202	XP_020936642.1 lysine-specific demethylase 6A-like isoform X5 [Sus scrofa]	NA
Y	9374940	9465930	IP_ZT_vs_In_ZT_peak_537	13.4105	+	3.7407e-07	1.01096e-06	ENSSSCG00000027046:intron	ENSSSCG00000027046:Y:9374888-9552307:+:45547	ENSSSCG00000027046(ENSSSCG00000027046)	127;GO:0000003,biological_process reproduction;GO:0001654,biological_process eye development;GO:0001700,biological_process embryonic development via the syncytial blastoderm;GO:0001745,biological_process compound eye morphogenesis;GO:0003002,biological_process regionalization;GO:0003674,molecular_function molecular_function;GO:0003824,molecular_function catalytic activity;GO:0004843,molecular_fun…	NA	NA	XP_003484218.1 probable ubiquitin carboxyl-terminal hydrolase FAF-X isoform X2 [Sus scrofa]; XP_020936611.1 probable ubiquitin carboxyl-terminal hydrolase FAF-X isoform X1 [Sus scrofa]	NA
Y	9532080	9564750	IP_ZT_vs_In_ZT_peak_538	9.61216	+	0.000131042	0.000154602	ENSSSCG00000027046:intron	ENSSSCG00000021305:Y:9564508-9613723:-:65308	ENSSSCG00000021305(ENSSSCG00000021305)	127;GO:0000003,biological_process reproduction;GO:0001654,biological_process eye development;GO:0001700,biological_process embryonic development via the syncytial blastoderm;GO:0001745,biological_process compound eye morphogenesis;GO:0003002,biological_process regionalization;GO:0003674,molecular_function molecular_function;GO:0003824,molecular_function catalytic activity;GO:0004843,molecular_fun…	NA	NA	XP_020936554.1 probable ubiquitin carboxyl-terminal hydrolase FAF-X [Sus scrofa]; XP_020936611.1 probable ubiquitin carboxyl-terminal hydrolase FAF-X isoform X1 [Sus scrofa]	NA
Y	9836640	9939240	IP_ZT_vs_In_ZT_peak_539	11.2234	+	1.32949e-05	2.53812e-05	ENSSSCG00000012179:intron	ENSSSCG00000012179:Y:9874793-9935353:+:13147	ENSSSCG00000012179(ENSSSCG00000012179)	15;GO:0005575,cellular_component cellular_component;GO:0005622,cellular_component intracellular;GO:0005623,cellular_component cell;GO:0005634,cellular_component nucleus;GO:0007275,biological_process multicellular organism development;GO:0008150,biological_process biological_process;GO:0032501,biological_process multicellular organismal process;GO:0032502,biological_process developmental process;G…	NA	NA	XP_013846507.2 zinc finger X-chromosomal protein isoform X3 [Sus scrofa]; XP_020936590.1 zinc finger X-chromosomal protein isoform X1 [Sus scrofa]; XP_021558356.1 zinc finger X-chromosomal protein-like isoform X2 [Neomonachus schauinslandi]	zf-C2H2
Y	10164420	10165500	IP_ZT_vs_In_ZT_peak_540	9.7604	+	0.000107451	0.00014103	ENSSSCG00000033734:intron	ENSSSCG00000033734:Y:10163646-10167303:+:1314	ENSSSCG00000033734(ENSSSCG00000033734)	269;GO:0001817,biological_process regulation of cytokine production;GO:0001818,biological_process negative regulation of cytokine production;GO:0002576,biological_process platelet degranulation;GO:0002791,biological_process regulation of peptide secretion;GO:0002792,biological_process negative regulation of peptide secretion;GO:0003674,molecular_function molecular_function;GO:0003779,molecular_fu…	TMSB4; thymosin, beta 4; K05764	map04810	XP_020936571.1 thymosin beta-4-like [Sus scrofa]	NA
Y	10380960	10383120	IP_ZT_vs_In_ZT_peak_541	10.9012	+	2.14988e-05	3.47288e-05	intergenic	ENSSSCG00000032661:Y:10385579-10466274:+:-3539	ENSSSCG00000032661(ENSSSCG00000032661)	107;GO:0000086,biological_process G2/M transition of mitotic cell cycle;GO:0000278,biological_process mitotic cell cycle;GO:0002009,biological_process morphogenesis of an epithelium;GO:0003341,biological_process cilium movement;GO:0003351,biological_process epithelial cilium movement;GO:0003674,molecular_function molecular_function;GO:0005488,molecular_function binding;GO:0005515,molecular_functi…	NA	NA	XP_020936556.1 oral-facial-digital syndrome 1 protein-like isoform X1 [Sus scrofa]; XP_020936558.1 oral-facial-digital syndrome 1 protein-like isoform X3 [Sus scrofa]	NA
Y	25245000	25273080	IP_ZT_vs_In_ZT_peak_542	5.39682	+	0.0135749	0.0135749	intergenic	ENSSSCG00000034853:Y:25246202-25253238:+:12838	ENSSSCG00000034853(ENSSSCG00000034853)	NA	NA	NA	AEI83434.1 pol protein [Sus scrofa]	NA
Y	39591450	39652740	IP_ZT_vs_In_ZT_peak_543	11.1211	+	1.55061e-05	2.71356e-05	ENSSSCG00000032354:intron	ENSSSCG00000049587:Y:39636235-39643347:+:-14140	ENSSSCG00000049587(ENSSSCG00000049587)	NA	NA	NA	NA	NA
Y	39790710	39833640	IP_ZT_vs_In_ZT_peak_544	8.76186	+	0.00039039	0.000431483	ENSSSCG00000038249:intron	ENSSSCG00000038249:Y:39790591-39834607:+:21584	ENSSSCG00000038249(ENSSSCG00000038249)	40;GO:0003674,molecular_function molecular_function;GO:0005488,molecular_function binding;GO:0005515,molecular_function protein binding;GO:0005575,cellular_component cellular_component;GO:0005622,cellular_component intracellular;GO:0005623,cellular_component cell;GO:0005634,cellular_component nucleus;GO:0005635,cellular_component nuclear envelope;GO:0005737,cellular_component cytoplasm;GO:0005829…	NA	NA	XP_020936550.1 gamma-taxilin-like [Sus scrofa]	NA
AEMK02000452.1	852400	852800	IP_ZT_vs_In_ZT_peak_545	0.422628	+	2.83452e-12	1.51175e-11	ENSSSCG00000040738:intron	ENSSSCG00000040738:AEMK02000452.1:820980-887270:+:31620	ENSSSCG00000040738(DYNC1H1)	524;GO:0000003,biological_process reproduction;GO:0000086,biological_process G2/M transition of mitotic cell cycle;GO:0000226,biological_process microtubule cytoskeleton organization;GO:0000278,biological_process mitotic cell cycle;GO:0000323,cellular_component lytic vacuole;GO:0000775,cellular_component chromosome, centromeric region;GO:0000776,cellular_component kinetochore;GO:0000902,biologica…	DYNC1H; dynein heavy chain 1, cytosolic; K10413	map04145,map04962,map05132	XP_020937243.1 LOW QUALITY PROTEIN: cytoplasmic dynein 1 heavy chain 1 [Sus scrofa]	NA
AEMK02000452.1	855400	855800	IP_ZT_vs_In_ZT_peak_546	3.09154	+	6.45945e-15	5.16756e-14	ENSSSCG00000040738:intron	ENSSSCG00000040738:AEMK02000452.1:820980-887270:+:34620	ENSSSCG00000040738(DYNC1H1)	524;GO:0000003,biological_process reproduction;GO:0000086,biological_process G2/M transition of mitotic cell cycle;GO:0000226,biological_process microtubule cytoskeleton organization;GO:0000278,biological_process mitotic cell cycle;GO:0000323,cellular_component lytic vacuole;GO:0000775,cellular_component chromosome, centromeric region;GO:0000776,cellular_component kinetochore;GO:0000902,biologica…	DYNC1H; dynein heavy chain 1, cytosolic; K10413	map04145,map04962,map05132	XP_020937243.1 LOW QUALITY PROTEIN: cytoplasmic dynein 1 heavy chain 1 [Sus scrofa]	NA
AEMK02000452.1	868400	868600	IP_ZT_vs_In_ZT_peak_547	0.281452	+	3.83955e-12	1.84298e-11	ENSSSCG00000040738:exon	ENSSSCG00000002536:AEMK02000452.1:890191-894014:-:25514	ENSSSCG00000002536(ENSSSCG00000002536)	NA	NA	NA	XP_020937244.1 uncharacterized protein LOC100736929 [Sus scrofa]	NA
AEMK02000452.1	881600	882600	IP_ZT_vs_In_ZT_peak_548	2.62878	+	1.94474e-14	1.33353e-13	ENSSSCG00000040738:intron	ENSSSCG00000002536:AEMK02000452.1:890191-894014:-:11914	ENSSSCG00000002536(ENSSSCG00000002536)	NA	NA	NA	XP_020937244.1 uncharacterized protein LOC100736929 [Sus scrofa]	NA
AEMK02000452.1	883200	884000	IP_ZT_vs_In_ZT_peak_549	3.84666	+	1.02473e-15	9.83743e-15	ENSSSCG00000040738:exon	ENSSSCG00000002536:AEMK02000452.1:890191-894014:-:10414	ENSSSCG00000002536(ENSSSCG00000002536)	NA	NA	NA	XP_020937244.1 uncharacterized protein LOC100736929 [Sus scrofa]	NA
AEMK02000452.1	918200	918400	IP_ZT_vs_In_ZT_peak_550	3.9615	+	7.709e-16	9.83743e-15	ENSSSCG00000002535:exon	ENSSSCG00000002536:AEMK02000452.1:890191-894014:-:-24286	ENSSSCG00000002536(ENSSSCG00000002536)	NA	NA	NA	XP_020937244.1 uncharacterized protein LOC100736929 [Sus scrofa]	NA
AEMK02000452.1	920400	920600	IP_ZT_vs_In_ZT_peak_551	5.60701	+	1.14116e-17	2.73878e-16	ENSSSCG00000002535:exon	ENSSSCG00000002536:AEMK02000452.1:890191-894014:-:-26486	ENSSSCG00000002536(ENSSSCG00000002536)	NA	NA	NA	XP_020937244.1 uncharacterized protein LOC100736929 [Sus scrofa]	NA
AEMK02000452.1	1705600	1705800	IP_ZT_vs_In_ZT_peak_552	3.86708	+	9.74244e-16	9.83743e-15	ENSSSCG00000002523:intron	ENSSSCG00000002523:AEMK02000452.1:1650030-1752433:-:46733	ENSSSCG00000002523(CDC42BPB)	99;GO:0000166,molecular_function nucleotide binding;GO:0000287,molecular_function magnesium ion binding;GO:0003674,molecular_function molecular_function;GO:0003824,molecular_function catalytic activity;GO:0004672,molecular_function protein kinase activity;GO:0004674,molecular_function protein serine/threonine kinase activity;GO:0005488,molecular_function binding;GO:0005515,molecular_function prot…	NA	NA	XP_020937280.1 serine/threonine-protein kinase MRCK beta isoform X2 [Sus scrofa]; XP_020937281.1 serine/threonine-protein kinase MRCK beta isoform X3 [Sus scrofa]	NA
AEMK02000452.1	2201400	2201800	IP_ZT_vs_In_ZT_peak_553	13.8249	+	1.91239e-28	9.17948e-27	ENSSSCG00000002547:exon	ENSSSCG00000040945:AEMK02000452.1:2229519-2237465:+:-27919	ENSSSCG00000040945(ZFYVE21)	67;GO:0000285,molecular_function 1-phosphatidylinositol-3-phosphate 5-kinase activity;GO:0003674,molecular_function molecular_function;GO:0003824,molecular_function catalytic activity;GO:0005575,cellular_component cellular_component;GO:0005622,cellular_component intracellular;GO:0005623,cellular_component cell;GO:0005737,cellular_component cytoplasm;GO:0005768,cellular_component endosome;GO:00059…	NA	NA	XP_020937198.1 zinc finger FYVE domain-containing protein 21 isoform X1 [Sus scrofa]; XP_020937199.1 zinc finger FYVE domain-containing protein 21 isoform X2 [Sus scrofa]; XP_020937200.1 zinc finger FYVE domain-containing protein 21 isoform X3 [Sus scrofa]	NA
AEMK02000452.1	3121600	3121800	IP_ZT_vs_In_ZT_peak_554	0.790384	+	1.27466e-12	7.64793e-12	ENSSSCG00000002558:exon	ENSSSCG00000002554:AEMK02000452.1:3137042-3144290:+:-15342	ENSSSCG00000002554(PLD4)	80;GO:0000139,cellular_component Golgi membrane;GO:0002244,biological_process hematopoietic progenitor cell differentiation;GO:0002376,biological_process immune system process;GO:0002520,biological_process immune system development;GO:0003674,molecular_function molecular_function;GO:0003824,molecular_function catalytic activity;GO:0004435,molecular_function phosphatidylinositol phospholipase C ac…	NDUFAF2; NADH dehydrogenase [ubiquinone] 1 alpha subcomplex assembly factor 2; K18160; PLD3_4; phospholipase D3/4 [EC:3.1.4.4]; K16860	map00564,map00565,map04714	XP_003128807.2 phospholipase D4 isoform X6 [Sus scrofa]; XP_020937163.1 phospholipase D4 isoform X1 [Sus scrofa]; XP_020937165.1 phospholipase D4 isoform X3 [Sus scrofa]; XP_020937167.1 phospholipase D4 isoform X5 [Sus scrofa]	NA
AEMK02000698.1	86250	87400	IP_ZT_vs_In_ZT_peak_555	1.31902	+	1.15694e-09	1.15694e-09	intergenic	ENSSSCG00000045156:AEMK02000698.1:55647-57847:-:-28978	ENSSSCG00000045156(ENSSSCG00000045156)	NA	NA	NA	EFB21087.1 hypothetical protein PANDA_017931, partial [Ailuropoda melanoleuca]	NA
AEMK02000698.1	944150	945300	IP_ZT_vs_In_ZT_peak_556	1.31902	+	1.15694e-09	1.15694e-09	intergenic	ENSSSCG00000044409:AEMK02000698.1:965953-970149:-:25424	ENSSSCG00000044409(ENSSSCG00000044409)	NA	NA	NA	NA	NA
AEMK02000698.1	966000	967150	IP_ZT_vs_In_ZT_peak_557	1.31902	+	1.15694e-09	1.15694e-09	ENSSSCG00000044409:intron	ENSSSCG00000044409:AEMK02000698.1:965953-970149:-:3574	ENSSSCG00000044409(ENSSSCG00000044409)	NA	NA	NA	NA	NA
AEMK02000698.1	1014300	1015450	IP_ZT_vs_In_ZT_peak_558	1.31902	+	1.15694e-09	1.15694e-09	intergenic	ENSSSCG00000044409:AEMK02000698.1:965953-970149:-:-44726	ENSSSCG00000044409(ENSSSCG00000044409)	NA	NA	NA	NA	NA
AEMK02000698.1	1084450	1085600	IP_ZT_vs_In_ZT_peak_559	1.31902	+	1.15694e-09	1.15694e-09	intergenic	ENSSSCG00000043085:AEMK02000698.1:1090622-1097878:-:12853	ENSSSCG00000043085(ENSSSCG00000043085)	NA	NA	NA	NA	NA
AEMK02000698.1	1128150	1129300	IP_ZT_vs_In_ZT_peak_560	1.31902	+	1.15694e-09	1.15694e-09	intergenic	ENSSSCG00000043085:AEMK02000698.1:1090622-1097878:-:-30847	ENSSSCG00000043085(ENSSSCG00000043085)	NA	NA	NA	NA	NA
AEMK02000698.1	1160350	1161500	IP_ZT_vs_In_ZT_peak_561	1.31902	+	1.15694e-09	1.15694e-09	intergenic	ENSSSCG00000043085:AEMK02000698.1:1090622-1097878:-:-63047	ENSSSCG00000043085(ENSSSCG00000043085)	NA	NA	NA	NA	NA
AEMK02000698.1	1167250	1168400	IP_ZT_vs_In_ZT_peak_562	1.31902	+	1.15694e-09	1.15694e-09	intergenic	ENSSSCG00000043085:AEMK02000698.1:1090622-1097878:-:-69947	ENSSSCG00000043085(ENSSSCG00000043085)	NA	NA	NA	NA	NA
AEMK02000698.1	1206350	1207500	IP_ZT_vs_In_ZT_peak_563	1.31902	+	1.15694e-09	1.15694e-09	intergenic	ENSSSCG00000045706:AEMK02000698.1:1211095-1279504:-:72579	ENSSSCG00000045706(ENSSSCG00000045706)	NA	NA	NA	NA	NA
AEMK02000698.1	1239700	1240850	IP_ZT_vs_In_ZT_peak_564	1.31902	+	1.15694e-09	1.15694e-09	ENSSSCG00000045706:intron	ENSSSCG00000045706:AEMK02000698.1:1211095-1279504:-:39229	ENSSSCG00000045706(ENSSSCG00000045706)	NA	NA	NA	NA	NA
AEMK02000698.1	1259250	1260400	IP_ZT_vs_In_ZT_peak_565	1.31904	+	1.1567e-09	1.15694e-09	ENSSSCG00000045706:intron	ENSSSCG00000045706:AEMK02000698.1:1211095-1279504:-:19679	ENSSSCG00000045706(ENSSSCG00000045706)	NA	NA	NA	NA	NA
AEMK02000698.1	1262700	1263850	IP_ZT_vs_In_ZT_peak_566	1.31904	+	1.1567e-09	1.15694e-09	ENSSSCG00000045706:intron	ENSSSCG00000045706:AEMK02000698.1:1211095-1279504:-:16229	ENSSSCG00000045706(ENSSSCG00000045706)	NA	NA	NA	NA	NA
AEMK02000698.1	1304100	1305250	IP_ZT_vs_In_ZT_peak_567	1.32027	+	1.13744e-09	1.15694e-09	intergenic	ENSSSCG00000045706:AEMK02000698.1:1211095-1279504:-:-25171	ENSSSCG00000045706(ENSSSCG00000045706)	NA	NA	NA	NA	NA
AEMK02000698.1	1306400	1307550	IP_ZT_vs_In_ZT_peak_568	3.69731	+	1.32939e-29	1.42964e-28	intergenic	ENSSSCG00000045706:AEMK02000698.1:1211095-1279504:-:-27471	ENSSSCG00000045706(ENSSSCG00000045706)	NA	NA	NA	NA	NA
AEMK02000698.1	1321350	1322500	IP_ZT_vs_In_ZT_peak_569	1.31902	+	1.15694e-09	1.15694e-09	intergenic	ENSSSCG00000043232:AEMK02000698.1:1335391-1339477:-:17552	ENSSSCG00000043232(ENSSSCG00000043232)	36;GO:0003674,molecular_function molecular_function;GO:0003824,molecular_function catalytic activity;GO:0003964,molecular_function RNA-directed DNA polymerase activity;GO:0006139,biological_process nucleobase-containing compound metabolic process;GO:0006259,biological_process DNA metabolic process;GO:0006278,biological_process RNA-dependent DNA biosynthetic process;GO:0006725,biological_process c…	NA	NA	ABR01162.1 endonuclease/reverse transcriptase [Sus scrofa]	NA
AEMK02000698.1	1345500	1346650	IP_ZT_vs_In_ZT_peak_570	1.31902	+	1.15694e-09	1.15694e-09	intergenic	ENSSSCG00000043232:AEMK02000698.1:1335391-1339477:-:-6598	ENSSSCG00000043232(ENSSSCG00000043232)	36;GO:0003674,molecular_function molecular_function;GO:0003824,molecular_function catalytic activity;GO:0003964,molecular_function RNA-directed DNA polymerase activity;GO:0006139,biological_process nucleobase-containing compound metabolic process;GO:0006259,biological_process DNA metabolic process;GO:0006278,biological_process RNA-dependent DNA biosynthetic process;GO:0006725,biological_process c…	NA	NA	ABR01162.1 endonuclease/reverse transcriptase [Sus scrofa]	NA
AEMK02000698.1	1351250	1352400	IP_ZT_vs_In_ZT_peak_571	1.31902	+	1.15694e-09	1.15694e-09	intergenic	ENSSSCG00000043232:AEMK02000698.1:1335391-1339477:-:-12348	ENSSSCG00000043232(ENSSSCG00000043232)	36;GO:0003674,molecular_function molecular_function;GO:0003824,molecular_function catalytic activity;GO:0003964,molecular_function RNA-directed DNA polymerase activity;GO:0006139,biological_process nucleobase-containing compound metabolic process;GO:0006259,biological_process DNA metabolic process;GO:0006278,biological_process RNA-dependent DNA biosynthetic process;GO:0006725,biological_process c…	NA	NA	ABR01162.1 endonuclease/reverse transcriptase [Sus scrofa]	NA
AEMK02000698.1	1400700	1401850	IP_ZT_vs_In_ZT_peak_572	1.31902	+	1.15694e-09	1.15694e-09	ENSSSCG00000045124:intron	ENSSSCG00000045124:AEMK02000698.1:1372838-1414957:+:28437	ENSSSCG00000045124(ENSSSCG00000045124)	NA	NA	NA	NA	NA
AEMK02000698.1	2002150	2003300	IP_ZT_vs_In_ZT_peak_573	1.31902	+	1.15694e-09	1.15694e-09	intergenic	ENSSSCG00000036128:AEMK02000698.1:2010558-2012577:+:-7833	ENSSSCG00000036128(ENSSSCG00000036128)	NA	NA	NA	ABR01162.1 endonuclease/reverse transcriptase [Sus scrofa]	TF_others
AEMK02000698.1	2078050	2080350	IP_ZT_vs_In_ZT_peak_574	1.37873	+	5.10088e-10	1.15694e-09	ENSSSCG00000041848:exon	ENSSSCG00000041848:AEMK02000698.1:2077384-2081252:+:1816	ENSSSCG00000041848(ENSSSCG00000041848)	NA	NA	NA	NA	NA
AEMK02000698.1	2084950	2086100	IP_ZT_vs_In_ZT_peak_575	1.31902	+	1.15694e-09	1.15694e-09	intergenic	ENSSSCG00000050861:AEMK02000698.1:2090280-2093094:-:7569	ENSSSCG00000050861(ENSSSCG00000050861)	NA	NA	NA	NA	NA
AEMK02000698.1	2091850	2093000	IP_ZT_vs_In_ZT_peak_576	5.92485	+	4.24648e-59	1.78352e-57	ENSSSCG00000050861:intron	ENSSSCG00000050861:AEMK02000698.1:2090280-2093094:-:669	ENSSSCG00000050861(ENSSSCG00000050861)	NA	NA	NA	NA	NA
AEMK02000698.1	2124050	2125200	IP_ZT_vs_In_ZT_peak_577	1.31902	+	1.15694e-09	1.15694e-09	ENSSSCG00000010892:intron	ENSSSCG00000050861:AEMK02000698.1:2090280-2093094:-:-31531	ENSSSCG00000050861(ENSSSCG00000050861)	NA	NA	NA	NA	NA
AEMK02000698.1	2137850	2139000	IP_ZT_vs_In_ZT_peak_578	1.31998	+	1.14205e-09	1.15694e-09	ENSSSCG00000010892:intron	ENSSSCG00000050861:AEMK02000698.1:2090280-2093094:-:-45331	ENSSSCG00000050861(ENSSSCG00000050861)	NA	NA	NA	NA	NA
AEMK02000698.1	2140150	2141300	IP_ZT_vs_In_ZT_peak_579	1.31998	+	1.14205e-09	1.15694e-09	ENSSSCG00000010892:intron	ENSSSCG00000050861:AEMK02000698.1:2090280-2093094:-:-47631	ENSSSCG00000050861(ENSSSCG00000050861)	NA	NA	NA	NA	NA
AEMK02000698.1	2150500	2151650	IP_ZT_vs_In_ZT_peak_580	1.31902	+	1.15694e-09	1.15694e-09	ENSSSCG00000010892:intron	ENSSSCG00000050861:AEMK02000698.1:2090280-2093094:-:-57981	ENSSSCG00000050861(ENSSSCG00000050861)	NA	NA	NA	NA	NA
AEMK02000698.1	2168900	2170050	IP_ZT_vs_In_ZT_peak_581	1.31902	+	1.15693e-09	1.15694e-09	ENSSSCG00000010892:intron	ENSSSCG00000050861:AEMK02000698.1:2090280-2093094:-:-76381	ENSSSCG00000050861(ENSSSCG00000050861)	NA	NA	NA	NA	NA
AEMK02000698.1	2173500	2174650	IP_ZT_vs_In_ZT_peak_582	1.31902	+	1.15693e-09	1.15694e-09	ENSSSCG00000010892:intron	ENSSSCG00000050861:AEMK02000698.1:2090280-2093094:-:-80981	ENSSSCG00000050861(ENSSSCG00000050861)	NA	NA	NA	NA	NA
AEMK02000698.1	2186150	2187300	IP_ZT_vs_In_ZT_peak_583	1.31902	+	1.15694e-09	1.15694e-09	ENSSSCG00000010892:intron	ENSSSCG00000050861:AEMK02000698.1:2090280-2093094:-:-93631	ENSSSCG00000050861(ENSSSCG00000050861)	NA	NA	NA	NA	NA
AEMK02000698.1	2191900	2194200	IP_ZT_vs_In_ZT_peak_584	1.37873	+	5.10088e-10	1.15694e-09	ENSSSCG00000010892:intron	ENSSSCG00000050861:AEMK02000698.1:2090280-2093094:-:-99956	ENSSSCG00000050861(ENSSSCG00000050861)	NA	NA	NA	NA	NA
AEMK02000698.1	2244800	2245950	IP_ZT_vs_In_ZT_peak_585	1.31902	+	1.15693e-09	1.15694e-09	ENSSSCG00000010892:intron	ENSSSCG00000048013:AEMK02000698.1:2367037-2372985:-:127610	ENSSSCG00000048013(ENSSSCG00000048013)	NA	NA	NA	NA	NA
AEMK02000698.1	2249400	2250550	IP_ZT_vs_In_ZT_peak_586	1.31902	+	1.15693e-09	1.15694e-09	ENSSSCG00000010892:intron	ENSSSCG00000048013:AEMK02000698.1:2367037-2372985:-:123010	ENSSSCG00000048013(ENSSSCG00000048013)	NA	NA	NA	NA	NA
AEMK02000698.1	2281600	2282750	IP_ZT_vs_In_ZT_peak_587	1.31902	+	1.15694e-09	1.15694e-09	ENSSSCG00000010892:intron	ENSSSCG00000048013:AEMK02000698.1:2367037-2372985:-:90810	ENSSSCG00000048013(ENSSSCG00000048013)	NA	NA	NA	NA	NA
AEMK02000698.1	2381650	2382800	IP_ZT_vs_In_ZT_peak_588	1.31902	+	1.15694e-09	1.15694e-09	ENSSSCG00000010892:intron	ENSSSCG00000048013:AEMK02000698.1:2367037-2372985:-:-9240	ENSSSCG00000048013(ENSSSCG00000048013)	NA	NA	NA	NA	NA
AEMK02000698.1	2388550	2390850	IP_ZT_vs_In_ZT_peak_589	2.5765	+	1.00098e-18	8.40821e-18	ENSSSCG00000010892:intron	ENSSSCG00000048013:AEMK02000698.1:2367037-2372985:-:-16715	ENSSSCG00000048013(ENSSSCG00000048013)	NA	NA	NA	NA	NA
AEMK02000698.1	2420750	2421900	IP_ZT_vs_In_ZT_peak_590	1.31902	+	1.15694e-09	1.15694e-09	ENSSSCG00000010892:intron	ENSSSCG00000010892:AEMK02000698.1:2096381-2436109:-:14784	ENSSSCG00000010892(KCNT2)	112;GO:0000166,molecular_function nucleotide binding;GO:0001505,biological_process regulation of neurotransmitter levels;GO:0001956,biological_process positive regulation of neurotransmitter secretion;GO:0003674,molecular_function molecular_function;GO:0005215,molecular_function transporter activity;GO:0005216,molecular_function ion channel activity;GO:0005227,molecular_function calcium activated…	NA	NA	AAI03948.1 KCNT2 protein [Homo sapiens]; XP_020937513.1 potassium channel subfamily T member 2 isoform X1 [Sus scrofa]; XP_020937515.1 potassium channel subfamily T member 2 isoform X3 [Sus scrofa]; XP_020937517.1 potassium channel subfamily T member 2 isoform X5 [Sus scrofa]; XP_020937518.1 potassium channel subfamily T member 2 isoform X6 [Sus scrofa]	NA
AEMK02000698.1	2427650	2428800	IP_ZT_vs_In_ZT_peak_591	3.69635	+	1.36157e-29	1.42964e-28	ENSSSCG00000010892:intron	ENSSSCG00000010892:AEMK02000698.1:2096381-2436109:-:7884	ENSSSCG00000010892(KCNT2)	112;GO:0000166,molecular_function nucleotide binding;GO:0001505,biological_process regulation of neurotransmitter levels;GO:0001956,biological_process positive regulation of neurotransmitter secretion;GO:0003674,molecular_function molecular_function;GO:0005215,molecular_function transporter activity;GO:0005216,molecular_function ion channel activity;GO:0005227,molecular_function calcium activated…	NA	NA	AAI03948.1 KCNT2 protein [Homo sapiens]; XP_020937513.1 potassium channel subfamily T member 2 isoform X1 [Sus scrofa]; XP_020937515.1 potassium channel subfamily T member 2 isoform X3 [Sus scrofa]; XP_020937517.1 potassium channel subfamily T member 2 isoform X5 [Sus scrofa]; XP_020937518.1 potassium channel subfamily T member 2 isoform X6 [Sus scrofa]	NA
AEMK02000698.1	2484000	2485150	IP_ZT_vs_In_ZT_peak_592	1.31902	+	1.15694e-09	1.15694e-09	ENSSSCG00000010893:intron	ENSSSCG00000045366:AEMK02000698.1:2477149-2482861:+:7426	ENSSSCG00000045366(ENSSSCG00000045366)	NA	NA	NA	NA	NA
AEMK02000698.1	2498950	2501250	IP_ZT_vs_In_ZT_peak_593	1.37873	+	5.10088e-10	1.15694e-09	ENSSSCG00000010893:intron	ENSSSCG00000045366:AEMK02000698.1:2477149-2482861:+:22951	ENSSSCG00000045366(ENSSSCG00000045366)	NA	NA	NA	NA	NA
AEMK02000698.1	2507000	2508150	IP_ZT_vs_In_ZT_peak_594	1.31902	+	1.15694e-09	1.15694e-09	ENSSSCG00000010893:intron	ENSSSCG00000045366:AEMK02000698.1:2477149-2482861:+:30426	ENSSSCG00000045366(ENSSSCG00000045366)	NA	NA	NA	NA	NA
AEMK02000698.1	2543800	2544950	IP_ZT_vs_In_ZT_peak_595	1.31902	+	1.15694e-09	1.15694e-09	ENSSSCG00000010893:intron	ENSSSCG00000023301:AEMK02000698.1:2581931-2616353:+:-37556	ENSSSCG00000023301(F13B)	56;GO:0003674,molecular_function molecular_function;GO:0004857,molecular_function enzyme inhibitor activity;GO:0005575,cellular_component cellular_component;GO:0005576,cellular_component extracellular region;GO:0006807,biological_process nitrogen compound metabolic process;GO:0006950,biological_process response to stress;GO:0007596,biological_process blood coagulation;GO:0007599,biological_proces…	F13B; coagulation factor XIII B polypeptide; K03906	map04610	XP_003361662.1 coagulation factor XIII B chain isoform X2 [Sus scrofa]; XP_020937512.1 coagulation factor XIII B chain isoform X3 [Sus scrofa]	NA
AEMK02000698.1	2553000	2554150	IP_ZT_vs_In_ZT_peak_596	3.69635	+	1.36157e-29	1.42964e-28	ENSSSCG00000010893:intron	ENSSSCG00000023301:AEMK02000698.1:2581931-2616353:+:-28356	ENSSSCG00000023301(F13B)	56;GO:0003674,molecular_function molecular_function;GO:0004857,molecular_function enzyme inhibitor activity;GO:0005575,cellular_component cellular_component;GO:0005576,cellular_component extracellular region;GO:0006807,biological_process nitrogen compound metabolic process;GO:0006950,biological_process response to stress;GO:0007596,biological_process blood coagulation;GO:0007599,biological_proces…	F13B; coagulation factor XIII B polypeptide; K03906	map04610	XP_003361662.1 coagulation factor XIII B chain isoform X2 [Sus scrofa]; XP_020937512.1 coagulation factor XIII B chain isoform X3 [Sus scrofa]	NA
AEMK02000361.1	520800	521400	IP_ZT_vs_In_ZT_peak_597	5.69217	+	0.000586804	0.00107581	ENSSSCG00000000959:exon	ENSSSCG00000038223:AEMK02000361.1:576577-576715:-:55615	ENSSSCG00000038223(ENSSSCG00000038223)	NA	NA	NA	NA	NA
AEMK02000361.1	624000	625600	IP_ZT_vs_In_ZT_peak_598	4.34261	+	0.00228047	0.00250851	ENSSSCG00000000959:intron	ENSSSCG00000031684:AEMK02000361.1:610828-610935:+:13972	ENSSSCG00000031684(U6)	NA	NA	NA	NA	NA
AEMK02000361.1	758200	762200	IP_ZT_vs_In_ZT_peak_599	3.34741	+	0.00562042	0.00562042	ENSSSCG00000000959:intron	ENSSSCG00000044468:AEMK02000361.1:734238-740378:-:-19822	ENSSSCG00000044468(ENSSSCG00000044468)	NA	NA	NA	NA	NA
AEMK02000361.1	773800	779200	IP_ZT_vs_In_ZT_peak_600	5.8039	+	0.000520777	0.00107581	ENSSSCG00000000959:intron	ENSSSCG00000000959:AEMK02000361.1:214427-803248:-:26748	ENSSSCG00000000959(LARGE1)	118;GO:0000139,cellular_component Golgi membrane;GO:0003674,molecular_function molecular_function;GO:0003824,molecular_function catalytic activity;GO:0005488,molecular_function binding;GO:0005575,cellular_component cellular_component;GO:0005622,cellular_component intracellular;GO:0005623,cellular_component cell;GO:0005737,cellular_component cytoplasm;GO:0005794,cellular_component Golgi apparatus;…	LARGE; glycosyltransferase-like protein LARGE [EC:2.4.2.- 2.4.1.-]; K09668	map00515	XP_012388353.1 PREDICTED: glycosyltransferase-like protein LARGE1 isoform X3 [Orcinus orca]; XP_020937136.1 LARGE xylosyl- and glucuronyltransferase 1 [Sus scrofa]	NA
AEMK02000361.1	799600	803200	IP_ZT_vs_In_ZT_peak_601	4.51014	+	0.00194314	0.00250851	ENSSSCG00000000959:intron	ENSSSCG00000000959:AEMK02000361.1:214427-803248:-:1848	ENSSSCG00000000959(LARGE1)	118;GO:0000139,cellular_component Golgi membrane;GO:0003674,molecular_function molecular_function;GO:0003824,molecular_function catalytic activity;GO:0005488,molecular_function binding;GO:0005575,cellular_component cellular_component;GO:0005622,cellular_component intracellular;GO:0005623,cellular_component cell;GO:0005737,cellular_component cytoplasm;GO:0005794,cellular_component Golgi apparatus;…	LARGE; glycosyltransferase-like protein LARGE [EC:2.4.2.- 2.4.1.-]; K09668	map00515	XP_012388353.1 PREDICTED: glycosyltransferase-like protein LARGE1 isoform X3 [Orcinus orca]; XP_020937136.1 LARGE xylosyl- and glucuronyltransferase 1 [Sus scrofa]	NA
AEMK02000361.1	1826400	1826800	IP_ZT_vs_In_ZT_peak_602	5.53242	+	0.000694712	0.00109169	ENSSSCG00000025780:exon	ENSSSCG00000025780:AEMK02000361.1:1818709-1847234:+:7891	ENSSSCG00000025780(HMGXB4)	63;GO:0000228,cellular_component nuclear chromosome;GO:0000785,cellular_component chromatin;GO:0000790,cellular_component nuclear chromatin;GO:0003674,molecular_function molecular_function;GO:0005488,molecular_function binding;GO:0005515,molecular_function protein binding;GO:0005575,cellular_component cellular_component;GO:0005622,cellular_component intracellular;GO:0005623,cellular_component cel…	NA	NA	XP_020937138.1 HMG domain-containing protein 4 isoform X1 [Sus scrofa]; XP_020937139.1 HMG domain-containing protein 4 isoform X2 [Sus scrofa]	HMG
AEMK02000361.1	1843400	1846000	IP_ZT_vs_In_ZT_peak_603	6.56231	+	0.000225123	0.00082545	ENSSSCG00000025780:exon	ENSSSCG00000038943:AEMK02000361.1:1850078-1893870:+:-5378	ENSSSCG00000038943(TOM1)	90;GO:0000323,cellular_component lytic vacuole;GO:0001775,biological_process cell activation;GO:0002252,biological_process immune effector process;GO:0002263,biological_process cell activation involved in immune response;GO:0002274,biological_process myeloid leukocyte activation;GO:0002275,biological_process myeloid cell activation involved in immune response;GO:0002283,biological_process neutrop…	NA	NA	XP_020937145.1 target of Myb protein 1 isoform X1 [Sus scrofa]; XP_020937147.1 target of Myb protein 1 isoform X3 [Sus scrofa]; XP_020937148.1 target of Myb protein 1 isoform X4 [Sus scrofa]	NA
AEMK02000361.1	1850200	1854600	IP_ZT_vs_In_ZT_peak_604	4.35382	+	0.00225633	0.00250851	ENSSSCG00000038943:intron	ENSSSCG00000038943:AEMK02000361.1:1850078-1893870:+:2322	ENSSSCG00000038943(TOM1)	90;GO:0000323,cellular_component lytic vacuole;GO:0001775,biological_process cell activation;GO:0002252,biological_process immune effector process;GO:0002263,biological_process cell activation involved in immune response;GO:0002274,biological_process myeloid leukocyte activation;GO:0002275,biological_process myeloid cell activation involved in immune response;GO:0002283,biological_process neutrop…	NA	NA	XP_020937145.1 target of Myb protein 1 isoform X1 [Sus scrofa]; XP_020937147.1 target of Myb protein 1 isoform X3 [Sus scrofa]; XP_020937148.1 target of Myb protein 1 isoform X4 [Sus scrofa]	NA
AEMK02000361.1	1862000	1893200	IP_ZT_vs_In_ZT_peak_605	12.037	+	1.19122e-07	1.31035e-06	ENSSSCG00000038943:intron	ENSSSCG00000048848:AEMK02000361.1:1900421-1904048:+:-22821	ENSSSCG00000048848(ENSSSCG00000048848)	NA	NA	NA	NA	NA
AEMK02000361.1	1954800	1963400	IP_ZT_vs_In_ZT_peak_606	8.00472	+	3.98073e-05	0.00021894	ENSSSCG00000039745:intron	ENSSSCG00000022823:AEMK02000361.1:1966364-1985961:+:-7264	ENSSSCG00000022823(MCM5)	103;GO:0000003,biological_process reproduction;GO:0000082,biological_process G1/S transition of mitotic cell cycle;GO:0000278,biological_process mitotic cell cycle;GO:0000280,biological_process nuclear division;GO:0000712,biological_process resolution of meiotic recombination intermediates;GO:0000785,cellular_component chromatin;GO:0005575,cellular_component cellular_component;GO:0005622,cellular…	MCM5, CDC46; DNA replication licensing factor MCM5 [EC:3.6.4.12]; K02209	map03030,map04110	XP_007456321.1 PREDICTED: DNA replication licensing factor MCM5 isoform X2 [Lipotes vexillifer]; XP_020937128.1 LOW QUALITY PROTEIN: DNA replication licensing factor MCM5 [Sus scrofa]	NA
AEMK02000361.1	1978400	1979400	IP_ZT_vs_In_ZT_peak_607	5.8265	+	0.000508287	0.00107581	ENSSSCG00000022823:intron	ENSSSCG00000022823:AEMK02000361.1:1966364-1985961:+:12536	ENSSSCG00000022823(MCM5)	103;GO:0000003,biological_process reproduction;GO:0000082,biological_process G1/S transition of mitotic cell cycle;GO:0000278,biological_process mitotic cell cycle;GO:0000280,biological_process nuclear division;GO:0000712,biological_process resolution of meiotic recombination intermediates;GO:0000785,cellular_component chromatin;GO:0005575,cellular_component cellular_component;GO:0005622,cellular…	MCM5, CDC46; DNA replication licensing factor MCM5 [EC:3.6.4.12]; K02209	map03030,map04110	XP_007456321.1 PREDICTED: DNA replication licensing factor MCM5 isoform X2 [Lipotes vexillifer]; XP_020937128.1 LOW QUALITY PROTEIN: DNA replication licensing factor MCM5 [Sus scrofa]	NA
AEMK02000682.1	266200	266800	IP_ZT_vs_In_ZT_peak_608	2.34082	+	8.07608e-05	0.000215362	ENSSSCG00000038437:intron	ENSSSCG00000033493:AEMK02000682.1:30653-227438:-:-39062	ENSSSCG00000033493(CACNA1B)	166;GO:0001505,biological_process regulation of neurotransmitter levels;GO:0001508,biological_process action potential;GO:0001956,biological_process positive regulation of neurotransmitter secretion;GO:0003008,biological_process system process;GO:0003013,biological_process circulatory system process;GO:0003674,molecular_function molecular_function;GO:0005215,molecular_function transporter activit…	CACNA1A, CAV2.1; voltage-dependent calcium channel P/Q type alpha-1A; K04344; CACNA1B, CAV2.2; voltage-dependent calcium channel N type alpha-1B; K04849; CACNA1E, CAV2.3; voltage-dependent calcium channel R type alpha-1E; K04852	map04010,map04020,map04721,map04723,map04724,map04725,map04726,map04727,map04728,map04730,map04742,map04930,map05016,map05020,map05032,map05033	XP_020936695.1 LOW QUALITY PROTEIN: voltage-dependent N-type calcium channel subunit alpha-1B [Sus scrofa]	bHLH
AEMK02000682.1	647600	649000	IP_ZT_vs_In_ZT_peak_609	1.88075	+	0.000154608	0.000329829	ENSSSCG00000005846:intron	ENSSSCG00000005845:AEMK02000682.1:642499-644817:-:-3483	ENSSSCG00000005845(TOR4A)	39;GO:0002576,biological_process platelet degranulation;GO:0005575,cellular_component cellular_component;GO:0005576,cellular_component extracellular region;GO:0005622,cellular_component intracellular;GO:0005623,cellular_component cell;GO:0005737,cellular_component cytoplasm;GO:0006810,biological_process transport;GO:0006887,biological_process exocytosis;GO:0008150,biological_process biological_pr…	NA	NA	XP_003122389.1 torsin-4A [Sus scrofa]	NA
AEMK02000682.1	713400	713600	IP_ZT_vs_In_ZT_peak_610	3.48765	+	1.42936e-05	4.57395e-05	ENSSSCG00000040396:intron;ENSSSCG00000032828:exon;ENSSSCG00000037046:intron	ENSSSCG00000032828:AEMK02000682.1:712538-722540:+:962	ENSSSCG00000032828(ANAPC2)	166;GO:0000151,cellular_component ubiquitin ligase complex;GO:0000152,cellular_component nuclear ubiquitin ligase complex;GO:0000209,biological_process protein polyubiquitination;GO:0001558,biological_process regulation of cell growth;GO:0003674,molecular_function molecular_function;GO:0003824,molecular_function catalytic activity;GO:0004842,molecular_function ubiquitin-protein transferase activi…	APC2; anaphase-promoting complex subunit 2; K03349	map04110,map04114,map04120,map04914,map05166	XP_020936828.1 anaphase-promoting complex subunit 2 [Sus scrofa]	NA
AEMK02000682.1	780800	782400	IP_ZT_vs_In_ZT_peak_611	0.0219492	+	0.00164097	0.00238686	ENSSSCG00000040396:intron;ENSSSCG00000033991:exon	ENSSSCG00000033991:AEMK02000682.1:780327-785371:+:1273	ENSSSCG00000033991(DPP7)	84;GO:0000323,cellular_component lytic vacuole;GO:0001775,biological_process cell activation;GO:0002252,biological_process immune effector process;GO:0002263,biological_process cell activation involved in immune response;GO:0002274,biological_process myeloid leukocyte activation;GO:0002275,biological_process myeloid cell activation involved in immune response;GO:0002283,biological_process neutrop…	PRCP; lysosomal Pro-X carboxypeptidase [EC:3.4.16.2]; K01285	map04614,map04974	XP_020936710.1 dipeptidyl peptidase 2 isoform X1 [Sus scrofa]	NA
AEMK02000682.1	783000	784000	IP_ZT_vs_In_ZT_peak_612	0.61481	+	0.000808299	0.00136135	ENSSSCG00000040396:intron;ENSSSCG00000033991:intron	ENSSSCG00000033991:AEMK02000682.1:780327-785371:+:3173	ENSSSCG00000033991(DPP7)	84;GO:0000323,cellular_component lytic vacuole;GO:0001775,biological_process cell activation;GO:0002252,biological_process immune effector process;GO:0002263,biological_process cell activation involved in immune response;GO:0002274,biological_process myeloid leukocyte activation;GO:0002275,biological_process myeloid cell activation involved in immune response;GO:0002283,biological_process neutrop…	PRCP; lysosomal Pro-X carboxypeptidase [EC:3.4.16.2]; K01285	map04614,map04974	XP_020936710.1 dipeptidyl peptidase 2 isoform X1 [Sus scrofa]	NA
AEMK02000682.1	791200	791400	IP_ZT_vs_In_ZT_peak_613	9.63405	+	8.21787e-11	1.31486e-09	ENSSSCG00000040396:intron;ENSSSCG00000039830:exon	ENSSSCG00000039830:AEMK02000682.1:785373-795117:-:3817	ENSSSCG00000039830(ENSSSCG00000039830)	109;GO:0000139,cellular_component Golgi membrane;GO:0002252,biological_process immune effector process;GO:0002376,biological_process immune system process;GO:0003674,molecular_function molecular_function;GO:0003824,molecular_function catalytic activity;GO:0004553,molecular_function hydrolase activity, hydrolyzing O-glycosyl compounds;GO:0004559,molecular_function alpha-mannosidase activity;GO:000…	MAN1A_C, MNS1_2; mannosyl-oligosaccharide alpha-1,2-mannosidase [EC:3.2.1.113]; K01230	map00510,map00513,map04141	XP_020936709.1 endoplasmic reticulum mannosyl-oligosaccharide 1,2-alpha-mannosidase [Sus scrofa]	NA
AEMK02000682.1	801600	802200	IP_ZT_vs_In_ZT_peak_614	0.54212	+	0.000883616	0.00141379	ENSSSCG00000040396:intron;ENSSSCG00000040003:three_prime_UTR;ENSSSCG00000040003:exon	ENSSSCG00000039830:AEMK02000682.1:785373-795117:-:-6783	ENSSSCG00000039830(ENSSSCG00000039830)	109;GO:0000139,cellular_component Golgi membrane;GO:0002252,biological_process immune effector process;GO:0002376,biological_process immune system process;GO:0003674,molecular_function molecular_function;GO:0003824,molecular_function catalytic activity;GO:0004553,molecular_function hydrolase activity, hydrolyzing O-glycosyl compounds;GO:0004559,molecular_function alpha-mannosidase activity;GO:000…	MAN1A_C, MNS1_2; mannosyl-oligosaccharide alpha-1,2-mannosidase [EC:3.2.1.113]; K01230	map00510,map00513,map04141	XP_020936709.1 endoplasmic reticulum mannosyl-oligosaccharide 1,2-alpha-mannosidase [Sus scrofa]	NA
AEMK02000682.1	805200	805400	IP_ZT_vs_In_ZT_peak_615	1.2879	+	0.00034367	0.000646908	ENSSSCG00000040396:intron;ENSSSCG00000040003:exon	ENSSSCG00000040003:AEMK02000682.1:801123-808873:-:3573	ENSSSCG00000040003(UAP1L1)	187;GO:0001700,biological_process embryonic development via the syncytial blastoderm;GO:0001838,biological_process embryonic epithelial tube formation;GO:0002009,biological_process morphogenesis of an epithelium;GO:0003674,molecular_function molecular_function;GO:0003824,molecular_function catalytic activity;GO:0003977,molecular_function UDP-N-acetylglucosamine diphosphorylase activity;GO:0005575…	UAP1; UDP-N-acetylglucosamine/UDP-N-acetylgalactosamine diphosphorylase [EC:2.7.7.23 2.7.7.83]; K00972	map00520	XP_020936714.1 UDP-N-acetylhexosamine pyrophosphorylase-like protein 1 [Sus scrofa]	NA
AEMK02000682.1	806400	808200	IP_ZT_vs_In_ZT_peak_616	3.21139	+	2.20151e-05	6.4044e-05	ENSSSCG00000040396:intron;ENSSSCG00000040003:exon	ENSSSCG00000040003:AEMK02000682.1:801123-808873:-:1573	ENSSSCG00000040003(UAP1L1)	187;GO:0001700,biological_process embryonic development via the syncytial blastoderm;GO:0001838,biological_process embryonic epithelial tube formation;GO:0002009,biological_process morphogenesis of an epithelium;GO:0003674,molecular_function molecular_function;GO:0003824,molecular_function catalytic activity;GO:0003977,molecular_function UDP-N-acetylglucosamine diphosphorylase activity;GO:0005575…	UAP1; UDP-N-acetylglucosamine/UDP-N-acetylgalactosamine diphosphorylase [EC:2.7.7.23 2.7.7.83]; K00972	map00520	XP_020936714.1 UDP-N-acetylhexosamine pyrophosphorylase-like protein 1 [Sus scrofa]	NA
AEMK02000682.1	986200	986600	IP_ZT_vs_In_ZT_peak_617	6.53475	+	6.51033e-08	4.16661e-07	ENSSSCG00000040396:intron;ENSSSCG00000040845:intron;ENSSSCG00000005841:intron;ENSSSCG00000040080:intron	ENSSSCG00000005832:AEMK02000682.1:965799-977176:-:-9224	ENSSSCG00000005832(MAMDC4)	15;GO:0005575,cellular_component cellular_component;GO:0005622,cellular_component intracellular;GO:0005623,cellular_component cell;GO:0005737,cellular_component cytoplasm;GO:0005768,cellular_component endosome;GO:0012505,cellular_component endomembrane system;GO:0031410,cellular_component cytoplasmic vesicle;GO:0031982,cellular_component vesicle;GO:0043226,cellular_component organelle;GO:0043227,…	NA	NA	XP_020936873.1 apical endosomal glycoprotein isoform X2 [Sus scrofa]	NA
AEMK02000682.1	987800	988400	IP_ZT_vs_In_ZT_peak_618	10.872	+	4.07341e-12	1.30349e-10	ENSSSCG00000040396:intron;ENSSSCG00000040845:intron;ENSSSCG00000005841:intron;ENSSSCG00000040080:intron	ENSSSCG00000005832:AEMK02000682.1:965799-977176:-:-10924	ENSSSCG00000005832(MAMDC4)	15;GO:0005575,cellular_component cellular_component;GO:0005622,cellular_component intracellular;GO:0005623,cellular_component cell;GO:0005737,cellular_component cytoplasm;GO:0005768,cellular_component endosome;GO:0012505,cellular_component endomembrane system;GO:0031410,cellular_component cytoplasmic vesicle;GO:0031982,cellular_component vesicle;GO:0043226,cellular_component organelle;GO:0043227,…	NA	NA	XP_020936873.1 apical endosomal glycoprotein isoform X2 [Sus scrofa]	NA
AEMK02000682.1	989800	991000	IP_ZT_vs_In_ZT_peak_619	6.96366	+	2.77751e-08	2.96268e-07	ENSSSCG00000040396:intron;ENSSSCG00000040845:intron;ENSSSCG00000005841:intron;ENSSSCG00000040080:intron	ENSSSCG00000005841:AEMK02000682.1:985736-999356:-:8956	ENSSSCG00000005841(RABL6)	43;GO:0000166,molecular_function nucleotide binding;GO:0001882,molecular_function nucleoside binding;GO:0001883,molecular_function purine nucleoside binding;GO:0003674,molecular_function molecular_function;GO:0005488,molecular_function binding;GO:0005525,molecular_function GTP binding;GO:0005575,cellular_component cellular_component;GO:0005622,cellular_component intracellular;GO:0005623,cellular_…	NA	NA	XP_020936882.1 rab-like protein 6 [Sus scrofa]	NA
AEMK02000682.1	1266800	1270000	IP_ZT_vs_In_ZT_peak_620	0.479688	+	0.0009534	0.0014528	ENSSSCG00000040396:intron;ENSSSCG00000034854:exon	ENSSSCG00000040396:AEMK02000682.1:711011-1274287:-:5887	ENSSSCG00000040396(SSNA1)	98;GO:0000086,biological_process G2/M transition of mitotic cell cycle;GO:0000278,biological_process mitotic cell cycle;GO:0003674,molecular_function molecular_function;GO:0005488,molecular_function binding;GO:0005515,molecular_function protein binding;GO:0005575,cellular_component cellular_component;GO:0005622,cellular_component intracellular;GO:0005623,cellular_component cell;GO:0005634,cellula…	NA	NA	XP_006218283.1 PREDICTED: Sjoegren syndrome nuclear autoantigen 1 [Vicugna pacos]	NA
AEMK02000682.1	1276000	1276400	IP_ZT_vs_In_ZT_peak_621	0.853559	+	0.000600542	0.00106763	ENSSSCG00000040396:Promoter;ENSSSCG00000034854:exon	ENSSSCG00000040396:AEMK02000682.1:711011-1274287:-:-1913	ENSSSCG00000040396(SSNA1)	98;GO:0000086,biological_process G2/M transition of mitotic cell cycle;GO:0000278,biological_process mitotic cell cycle;GO:0003674,molecular_function molecular_function;GO:0005488,molecular_function binding;GO:0005515,molecular_function protein binding;GO:0005575,cellular_component cellular_component;GO:0005622,cellular_component intracellular;GO:0005623,cellular_component cell;GO:0005634,cellula…	NA	NA	XP_006218283.1 PREDICTED: Sjoegren syndrome nuclear autoantigen 1 [Vicugna pacos]	NA
AEMK02000682.1	1279000	1279200	IP_ZT_vs_In_ZT_peak_622	4.09832	+	5.3207e-06	2.12828e-05	ENSSSCG00000034854:exon	ENSSSCG00000040396:AEMK02000682.1:711011-1274287:-:-4813	ENSSSCG00000040396(SSNA1)	98;GO:0000086,biological_process G2/M transition of mitotic cell cycle;GO:0000278,biological_process mitotic cell cycle;GO:0003674,molecular_function molecular_function;GO:0005488,molecular_function binding;GO:0005515,molecular_function protein binding;GO:0005575,cellular_component cellular_component;GO:0005622,cellular_component intracellular;GO:0005623,cellular_component cell;GO:0005634,cellula…	NA	NA	XP_006218283.1 PREDICTED: Sjoegren syndrome nuclear autoantigen 1 [Vicugna pacos]	NA
AEMK02000682.1	1281000	1281400	IP_ZT_vs_In_ZT_peak_623	6.62515	+	5.45076e-08	4.16661e-07	ENSSSCG00000034854:intron	ENSSSCG00000040396:AEMK02000682.1:711011-1274287:-:-6913	ENSSSCG00000040396(SSNA1)	98;GO:0000086,biological_process G2/M transition of mitotic cell cycle;GO:0000278,biological_process mitotic cell cycle;GO:0003674,molecular_function molecular_function;GO:0005488,molecular_function binding;GO:0005515,molecular_function protein binding;GO:0005575,cellular_component cellular_component;GO:0005622,cellular_component intracellular;GO:0005623,cellular_component cell;GO:0005634,cellula…	NA	NA	XP_006218283.1 PREDICTED: Sjoegren syndrome nuclear autoantigen 1 [Vicugna pacos]	NA
AEMK02000682.1	1285800	1286200	IP_ZT_vs_In_ZT_peak_624	2.2246	+	9.53907e-05	0.000234808	ENSSSCG00000034854:intron	ENSSSCG00000040869:AEMK02000682.1:1293723-1302435:+:-7723	ENSSSCG00000040869(INPP5E)	162;GO:0000139,cellular_component Golgi membrane;GO:0001726,cellular_component ruffle;GO:0003008,biological_process system process;GO:0003674,molecular_function molecular_function;GO:0003824,molecular_function catalytic activity;GO:0004439,molecular_function phosphatidylinositol-4,5-bisphosphate 5-phosphatase activity;GO:0004445,molecular_function inositol-polyphosphate 5-phosphatase activity;GO:…	INPP5E; inositol polyphosphate 5-phosphatase INPP5E [EC:3.1.3.36]; K20278	map00562,map04070	XP_020936803.1 72 kDa inositol polyphosphate 5-phosphatase isoform X1 [Sus scrofa]; XP_020936804.1 72 kDa inositol polyphosphate 5-phosphatase isoform X2 [Sus scrofa]	NA
AEMK02000682.1	1291800	1292800	IP_ZT_vs_In_ZT_peak_625	4.85983	+	1.45447e-06	7.75716e-06	ENSSSCG00000040869:Promoter;ENSSSCG00000034854:three_prime_UTR;ENSSSCG00000034854:exon	ENSSSCG00000040869:AEMK02000682.1:1293723-1302435:+:-1423	ENSSSCG00000040869(INPP5E)	162;GO:0000139,cellular_component Golgi membrane;GO:0001726,cellular_component ruffle;GO:0003008,biological_process system process;GO:0003674,molecular_function molecular_function;GO:0003824,molecular_function catalytic activity;GO:0004439,molecular_function phosphatidylinositol-4,5-bisphosphate 5-phosphatase activity;GO:0004445,molecular_function inositol-polyphosphate 5-phosphatase activity;GO:…	INPP5E; inositol polyphosphate 5-phosphatase INPP5E [EC:3.1.3.36]; K20278	map00562,map04070	XP_020936803.1 72 kDa inositol polyphosphate 5-phosphatase isoform X1 [Sus scrofa]; XP_020936804.1 72 kDa inositol polyphosphate 5-phosphatase isoform X2 [Sus scrofa]	NA
AEMK02000682.1	1316200	1316800	IP_ZT_vs_In_ZT_peak_626	1.40087	+	0.000296117	0.000592235	ENSSSCG00000035221:exon	ENSSSCG00000031413:AEMK02000682.1:1302688-1313686:-:-2814	ENSSSCG00000031413(PMPCA)	105;GO:0003674,molecular_function molecular_function;GO:0003824,molecular_function catalytic activity;GO:0004175,molecular_function endopeptidase activity;GO:0004222,molecular_function metalloendopeptidase activity;GO:0005488,molecular_function binding;GO:0005515,molecular_function protein binding;GO:0005575,cellular_component cellular_component;GO:0005622,cellular_component intracellular;GO:0005…	NA	NA	XP_020936813.1 LOW QUALITY PROTEIN: mitochondrial-processing peptidase subunit alpha [Sus scrofa]	zf-C2H2
AEMK02000682.1	1338800	1339600	IP_ZT_vs_In_ZT_peak_627	4.25683	+	4.08601e-06	1.86789e-05	ENSSSCG00000038262:exon	ENSSSCG00000031715:AEMK02000682.1:1343213-1351352:+:-4013	ENSSSCG00000031715(CARD9)	143;GO:0001817,biological_process regulation of cytokine production;GO:0001819,biological_process positive regulation of cytokine production;GO:0001932,biological_process regulation of protein phosphorylation;GO:0001934,biological_process positive regulation of protein phosphorylation;GO:0002218,biological_process activation of innate immune response;GO:0002220,biological_process innate immune re…	CARD11; caspase recruitment domain-containing protein 11; K07367; CARD9; caspase recruitment domain-containing protein 9; K12794	map04064,map04621,map04625,map04660,map04662,map05152,map05168	XP_020936808.1 caspase recruitment domain-containing protein 9 isoform X3 [Sus scrofa]; XP_020936809.1 caspase recruitment domain-containing protein 9 isoform X4 [Sus scrofa]; XP_020936810.1 caspase recruitment domain-containing protein 9 isoform X5 [Sus scrofa]	NA
AEMK02000682.1	1469400	1470800	IP_ZT_vs_In_ZT_peak_628	3.58986	+	1.21534e-05	4.32122e-05	ENSSSCG00000040163:exon;ENSSSCG00000040163:three_prime_UTR	ENSSSCG00000034657:AEMK02000682.1:1473619-1481582:+:-3519	ENSSSCG00000034657(LHX3)	204;GO:0000003,biological_process reproduction;GO:0000902,biological_process cell morphogenesis;GO:0000904,biological_process cell morphogenesis involved in differentiation;GO:0000976,molecular_function transcription regulatory region sequence-specific DNA binding;GO:0000977,molecular_function RNA polymerase II regulatory region sequence-specific DNA binding;GO:0000981,molecular_function DNA-bind…	NA	NA	XP_020936692.1 LIM/homeobox protein Lhx3 isoform X1 [Sus scrofa]; XP_020936693.1 LIM/homeobox protein Lhx3 isoform X2 [Sus scrofa]	Homeobox
AEMK02000682.1	1739400	1742000	IP_ZT_vs_In_ZT_peak_629	2.11798	+	0.000110971	0.000253649	ENSSSCG00000005753:exon	ENSSSCG00000005753:AEMK02000682.1:1699250-1749726:+:41450	ENSSSCG00000005753(CAMSAP1)	74;GO:0000226,biological_process microtubule cytoskeleton organization;GO:0002119,biological_process nematode larval development;GO:0002164,biological_process larval development;GO:0003674,molecular_function molecular_function;GO:0005488,molecular_function binding;GO:0005515,molecular_function protein binding;GO:0005516,molecular_function calmodulin binding;GO:0005575,cellular_component cellular_…	NA	NA	XP_020936868.1 calmodulin-regulated spectrin-associated protein 1 isoform X2 [Sus scrofa]; XP_020936870.1 calmodulin-regulated spectrin-associated protein 1 isoform X4 [Sus scrofa]; XP_020936871.1 calmodulin-regulated spectrin-associated protein 1 isoform X5 [Sus scrofa]	NA
AEMK02000510.1	359480	359695	IP_ZT_vs_In_ZT_peak_630	7.72303	+	0.000446526	0.000991693	ENSSSCG00000031488:intron	ENSSSCG00000031488:AEMK02000510.1:304511-465587:+:55076	ENSSSCG00000031488(ARHGAP17)	189;GO:0002009,biological_process morphogenesis of an epithelium;GO:0002165,biological_process instar larval or pupal development;GO:0002791,biological_process regulation of peptide secretion;GO:0002793,biological_process positive regulation of peptide secretion;GO:0003674,molecular_function molecular_function;GO:0005096,molecular_function GTPase activator activity;GO:0005488,molecular_function b…	ARHGAP17, RICH1; Rho GTPase-activating protein 17; K20638	map04530	XP_020936999.1 rho GTPase-activating protein 17 isoform X1 [Sus scrofa]; XP_020937000.1 rho GTPase-activating protein 17 isoform X2 [Sus scrofa]; XP_020937004.1 rho GTPase-activating protein 17 isoform X6 [Sus scrofa]	bHLH
AEMK02000510.1	368940	369155	IP_ZT_vs_In_ZT_peak_631	7.56767	+	0.000597775	0.000991693	ENSSSCG00000031488:intron	ENSSSCG00000031488:AEMK02000510.1:304511-465587:+:64536	ENSSSCG00000031488(ARHGAP17)	189;GO:0002009,biological_process morphogenesis of an epithelium;GO:0002165,biological_process instar larval or pupal development;GO:0002791,biological_process regulation of peptide secretion;GO:0002793,biological_process positive regulation of peptide secretion;GO:0003674,molecular_function molecular_function;GO:0005096,molecular_function GTPase activator activity;GO:0005488,molecular_function b…	ARHGAP17, RICH1; Rho GTPase-activating protein 17; K20638	map04530	XP_020936999.1 rho GTPase-activating protein 17 isoform X1 [Sus scrofa]; XP_020937000.1 rho GTPase-activating protein 17 isoform X2 [Sus scrofa]; XP_020937004.1 rho GTPase-activating protein 17 isoform X6 [Sus scrofa]	bHLH
AEMK02000510.1	372810	373025	IP_ZT_vs_In_ZT_peak_632	7.57032	+	0.000594839	0.000991693	ENSSSCG00000031488:intron	ENSSSCG00000031488:AEMK02000510.1:304511-465587:+:68406	ENSSSCG00000031488(ARHGAP17)	189;GO:0002009,biological_process morphogenesis of an epithelium;GO:0002165,biological_process instar larval or pupal development;GO:0002791,biological_process regulation of peptide secretion;GO:0002793,biological_process positive regulation of peptide secretion;GO:0003674,molecular_function molecular_function;GO:0005096,molecular_function GTPase activator activity;GO:0005488,molecular_function b…	ARHGAP17, RICH1; Rho GTPase-activating protein 17; K20638	map04530	XP_020936999.1 rho GTPase-activating protein 17 isoform X1 [Sus scrofa]; XP_020937000.1 rho GTPase-activating protein 17 isoform X2 [Sus scrofa]; XP_020937004.1 rho GTPase-activating protein 17 isoform X6 [Sus scrofa]	bHLH
AEMK02000510.1	382055	382270	IP_ZT_vs_In_ZT_peak_633	7.56854	+	0.000596804	0.000991693	ENSSSCG00000031488:intron	ENSSSCG00000031488:AEMK02000510.1:304511-465587:+:77651	ENSSSCG00000031488(ARHGAP17)	189;GO:0002009,biological_process morphogenesis of an epithelium;GO:0002165,biological_process instar larval or pupal development;GO:0002791,biological_process regulation of peptide secretion;GO:0002793,biological_process positive regulation of peptide secretion;GO:0003674,molecular_function molecular_function;GO:0005096,molecular_function GTPase activator activity;GO:0005488,molecular_function b…	ARHGAP17, RICH1; Rho GTPase-activating protein 17; K20638	map04530	XP_020936999.1 rho GTPase-activating protein 17 isoform X1 [Sus scrofa]; XP_020937000.1 rho GTPase-activating protein 17 isoform X2 [Sus scrofa]; XP_020937004.1 rho GTPase-activating protein 17 isoform X6 [Sus scrofa]	bHLH
AEMK02000510.1	400115	400330	IP_ZT_vs_In_ZT_peak_634	6.3251	+	0.00491288	0.00693583	ENSSSCG00000031488:intron	ENSSSCG00000031488:AEMK02000510.1:304511-465587:+:95711	ENSSSCG00000031488(ARHGAP17)	189;GO:0002009,biological_process morphogenesis of an epithelium;GO:0002165,biological_process instar larval or pupal development;GO:0002791,biological_process regulation of peptide secretion;GO:0002793,biological_process positive regulation of peptide secretion;GO:0003674,molecular_function molecular_function;GO:0005096,molecular_function GTPase activator activity;GO:0005488,molecular_function b…	ARHGAP17, RICH1; Rho GTPase-activating protein 17; K20638	map04530	XP_020936999.1 rho GTPase-activating protein 17 isoform X1 [Sus scrofa]; XP_020937000.1 rho GTPase-activating protein 17 isoform X2 [Sus scrofa]; XP_020937004.1 rho GTPase-activating protein 17 isoform X6 [Sus scrofa]	bHLH
AEMK02000510.1	406350	406565	IP_ZT_vs_In_ZT_peak_635	12.2765	+	4.91576e-09	6.89797e-08	ENSSSCG00000031488:intron	ENSSSCG00000031488:AEMK02000510.1:304511-465587:+:101946	ENSSSCG00000031488(ARHGAP17)	189;GO:0002009,biological_process morphogenesis of an epithelium;GO:0002165,biological_process instar larval or pupal development;GO:0002791,biological_process regulation of peptide secretion;GO:0002793,biological_process positive regulation of peptide secretion;GO:0003674,molecular_function molecular_function;GO:0005096,molecular_function GTPase activator activity;GO:0005488,molecular_function b…	ARHGAP17, RICH1; Rho GTPase-activating protein 17; K20638	map04530	XP_020936999.1 rho GTPase-activating protein 17 isoform X1 [Sus scrofa]; XP_020937000.1 rho GTPase-activating protein 17 isoform X2 [Sus scrofa]; XP_020937004.1 rho GTPase-activating protein 17 isoform X6 [Sus scrofa]	bHLH
AEMK02000510.1	409145	409360	IP_ZT_vs_In_ZT_peak_636	7.57911	+	0.000585199	0.000991693	ENSSSCG00000031488:intron	ENSSSCG00000031488:AEMK02000510.1:304511-465587:+:104741	ENSSSCG00000031488(ARHGAP17)	189;GO:0002009,biological_process morphogenesis of an epithelium;GO:0002165,biological_process instar larval or pupal development;GO:0002791,biological_process regulation of peptide secretion;GO:0002793,biological_process positive regulation of peptide secretion;GO:0003674,molecular_function molecular_function;GO:0005096,molecular_function GTPase activator activity;GO:0005488,molecular_function b…	ARHGAP17, RICH1; Rho GTPase-activating protein 17; K20638	map04530	XP_020936999.1 rho GTPase-activating protein 17 isoform X1 [Sus scrofa]; XP_020937000.1 rho GTPase-activating protein 17 isoform X2 [Sus scrofa]; XP_020937004.1 rho GTPase-activating protein 17 isoform X6 [Sus scrofa]	bHLH
[truncated: 2,464 more rows]
